# Supplementary material for: N,N′-Bis(1-acetyl­cyclo­hexyl)-1,8:4,5-naphthalene­tetra­carboximide
Source: Acta Crystallogr Sect E Struct Rep Online. 2009 Aug 19;65(Pt 9):o2184. doi: 10.1107/S1600536809032206 (PMC2970056; doi:10.1107/S1600536809032206)
Supplement: Supplementary file 1 [file e-65-o2184-sup1.cif]

##############################################################################
###                                                                        ###
###        Electronic paper (Acta Crystallographica Section E)             ###
###                                                                        ###
##############################################################################
#                                                                            #
# This CIF contains the data in a paper accepted for publication in Acta     #
# Crystallographica Section E. It conforms to the requirements of Notes      #
# for Authors for Section E, and has been peer reviewed under the auspices   #
# of the IUCr Commission on Journals.                                        #
#                                                                            #
# Full details of the Crystallographic Information File format               #
# are given in the paper "The Crystallographic Information File (CIF):       #
# a New Standard Archive File for Crystallography" by S. R. Hall, F. H.      #
# Allen and I. D. Brown [Acta Cryst. (1991), A47, 655-685].                  #
#                                                                            #
# The current version of the core CIF dictionary is obtainable from          #
# ftp://ftp.iucr.org/pub/cif_core.dic. The current version number is 2.4.    #
#                                                                            #
# Software is freely available for graphical display of the structure(s) in  #
# this CIF.  For information consult the CIF home page http://www.iucr.org/  #
# cif/home.html                                                              #
#                                                                            #
# This file may be used for bona fide research purposes within the           #
# scientific community so long as proper attribution is given to the journal # 
# article from which it was obtained.                                        #
#                                                                            #
##############################################################################
                                             
data_I
_audit_creation_method     SHELXL97
_chemical_name_systematic
;
<i>N</i>,<i>N</i>'-Bis(1-acetylcyclohexyl)-1,8:4,5-naphthalenetetracarboximide
;
_chemical_name_common     ?
_chemical_formula_moiety     'C30 H30 N2 O6'
_chemical_formula_sum     'C30 H30 N2 O6'
_chemical_formula_iupac     'C30 H30 N2 O6'
_chemical_formula_weight     514.56
_chemical_melting_point     ?
_symmetry_cell_setting     monoclinic
_symmetry_space_group_name_H-M     'P 21/c'
_symmetry_space_group_name_Hall     '-P 2ybc'
loop_
    _symmetry_equiv_pos_as_xyz
    'x, y, z'
    '-x, y+1/2, -z+1/2'
    '-x, -y, -z'
    'x, -y-1/2, z-1/2'
_cell_length_a     5.8553(2)
_cell_length_b     13.6603(6)
_cell_length_c     15.2820(6)
_cell_angle_alpha     90.00
_cell_angle_beta     94.001(2)
_cell_angle_gamma     90.00
_cell_volume     1219.35(8)
_cell_formula_units_Z     2
_cell_measurement_reflns_used     2881
_cell_measurement_theta_min     2.91
_cell_measurement_theta_max     27.48
_cell_measurement_temperature     120(2)
_exptl_crystal_description     plate
_exptl_crystal_colour     orange
_exptl_crystal_size_max     0.20
_exptl_crystal_size_mid     0.18
_exptl_crystal_size_min     0.06
_exptl_crystal_density_diffrn     1.401
_exptl_crystal_density_meas     ?
_exptl_crystal_density_method     'not measured'
_exptl_crystal_F_000     544
_exptl_absorpt_coefficient_mu     0.098
_exptl_absorpt_correction_type     'multi-scan'
_exptl_absorpt_process_details     '(<i>SADABS</i>; Sheldrick, 2003)'
_exptl_absorpt_correction_T_min     0.981
_exptl_absorpt_correction_T_max     0.994
_exptl_special_details
;
The minimum and maximum absorption values stated above are those calculated in
<i>SHELXL97</i> from the given crystal dimensions. The ratio of minimum to
maximum apparent transmission was determined experimentally as 0.770335.
;
_diffrn_ambient_temperature     120(2)
_diffrn_radiation_type     MoK\a
_diffrn_radiation_wavelength     0.71073
_diffrn_radiation_source     'Bruker Nonius FR591 rotating anode'
_diffrn_radiation_monochromator     '10 cm confocal mirrors'
_diffrn_measurement_device_type
                               'Bruker--Nonius 95 mm CCD camera on \k-goniostat'
_diffrn_measurement_method     '\f and \w'
_diffrn_detector_area_resol_mean     9.091
_diffrn_reflns_number     11932
_diffrn_reflns_av_R_equivalents     0.0489
_diffrn_reflns_av_sigmaI/netI     0.0422
_diffrn_reflns_theta_min     3.06
_diffrn_reflns_theta_max     25.99
_diffrn_reflns_theta_full     25.99
_diffrn_measured_fraction_theta_max     0.998
_diffrn_measured_fraction_theta_full     0.998
_diffrn_reflns_limit_h_min     -7
_diffrn_reflns_limit_h_max     7
_diffrn_reflns_limit_k_min     -16
_diffrn_reflns_limit_k_max     16
_diffrn_reflns_limit_l_min     -18
_diffrn_reflns_limit_l_max     16
_diffrn_standards_number     0
_diffrn_standards_interval_count     .
_diffrn_standards_interval_time     .
_diffrn_standards_decay_%     ?
_reflns_number_total     2397
_reflns_number_gt     1949
_reflns_threshold_expression     I>2\s(I)
_refine_ls_structure_factor_coef     Fsqd
_refine_ls_matrix_type     full
_refine_ls_R_factor_all     0.0755
_refine_ls_R_factor_gt     0.0630
_refine_ls_wR_factor_gt     0.1418
_refine_ls_wR_factor_ref     0.1500
_refine_ls_goodness_of_fit_ref     1.168
_refine_ls_restrained_S_all     1.168
_refine_ls_number_reflns     2397
_refine_ls_number_parameters     174
_refine_ls_number_restraints     0
_refine_ls_hydrogen_treatment     constr
_refine_ls_weighting_scheme     calc
_refine_ls_weighting_details
              'w=1/[\s^2^(Fo^2^)+(0.0786P)^2^+0.2672P] where P=(Fo^2^+2Fc^2^)/3'
_atom_sites_solution_hydrogens     geom
_atom_sites_solution_primary     direct
_atom_sites_solution_secondary     difmap
_refine_ls_shift/su_max_lt     0.001
_refine_ls_shift/su_mean     0.000
_refine_diff_density_max     0.600
_refine_diff_density_min     -0.592
_refine_ls_extinction_method     '<i>SHELXL97</i> (Sheldrick, 2008)'
_refine_ls_extinction_coef     0.094(8)
_refine_ls_extinction_expression
                                  'Fc^*^=kFc[1+0.001xFc^2^\l^3^/sin(2\q)]^-1/4^'
loop_
    _atom_type_symbol
    _atom_type_description
    _atom_type_scat_dispersion_real
    _atom_type_scat_dispersion_imag
    _atom_type_scat_source
    'C' 'C' 0.0033 0.0016
                         'International Tables Vol C Tables 4.2.6.8 and 6.1.1.4'
    'H' 'H' 0.0000 0.0000
                         'International Tables Vol C Tables 4.2.6.8 and 6.1.1.4'
    'N' 'N' 0.0061 0.0033
                         'International Tables Vol C Tables 4.2.6.8 and 6.1.1.4'
    'O' 'O' 0.0106 0.0060
                         'International Tables Vol C Tables 4.2.6.8 and 6.1.1.4'
_computing_data_collection     '<i>COLLECT</i> (Hooft, 1998)'
_computing_cell_refinement
      '<i>DENZO</i> (Otwinowski & Minor, 1997) and <i>COLLECT</i> (Hooft, 1998)'
_computing_data_reduction
      '<i>DENZO</i> (Otwinowski & Minor, 1997) and <i>COLLECT</i> (Hooft, 1998)'
_computing_structure_solution     '<i>SHELXS97</i> (Sheldrick, 2008)'
_computing_structure_refinement     '<i>SHELXL97</i> (Sheldrick, 2008)'
_computing_molecular_graphics     '<i>PLATON</i> (Spek, 2009)'
_computing_publication_material     '<i>SHELXL97</i> (Sheldrick, 2008)'
loop_
    _atom_site_type_symbol
    _atom_site_label
    _atom_site_fract_x
    _atom_site_fract_y
    _atom_site_fract_z
    _atom_site_U_iso_or_equiv
    _atom_site_adp_type
    _atom_site_calc_flag
    _atom_site_refinement_flags
    _atom_site_occupancy
    _atom_site_disorder_assembly
    _atom_site_disorder_group
    O O1 0.9857(2) 0.37034(9) 0.34838(9) 0.0236(4) Uani d . 1 . .
    O O2 0.4959(2) 0.19444(9) 0.49973(9) 0.0223(4) Uani d . 1 . .
    O O3 1.0165(2) 0.19678(10) 0.23338(9) 0.0266(4) Uani d . 1 . .
    N N1 0.6940(3) 0.28341(11) 0.40186(10) 0.0170(4) Uani d . 1 . .
    C C2 0.8167(3) 0.37028(13) 0.39014(12) 0.0181(4) Uani d . 1 . .
    C C3 0.7265(3) 0.46151(13) 0.42772(11) 0.0173(4) Uani d . 1 . .
    C C4 0.5438(3) 0.45653(13) 0.48277(11) 0.0164(4) Uani d . 1 . .
    C C5 0.4497(3) 0.36554(13) 0.50527(12) 0.0171(4) Uani d . 1 . .
    C C6 0.5449(3) 0.27368(13) 0.47037(12) 0.0177(4) Uani d . 1 . .
    C C7 0.8165(3) 0.55098(13) 0.40659(12) 0.0190(4) Uani d . 1 . .
    H H1 0.9401 0.5540 0.3695 0.024 Uiso calc R 1 . .
    C C8 0.2735(3) 0.36217(13) 0.56043(12) 0.0190(4) Uani d . 1 . .
    H H2 0.2125 0.3007 0.5763 0.024 Uiso calc R 1 . .
    C C9 0.7659(3) 0.19434(13) 0.35194(12) 0.0173(4) Uani d . 1 . .
    C C10 0.8453(3) 0.22945(13) 0.26254(12) 0.0204(5) Uani d . 1 . .
    C C11 0.6832(4) 0.29318(15) 0.20654(13) 0.0273(5) Uani d . 1 . .
    H H3 0.7698 0.3451 0.1795 0.034 Uiso calc R 1 . .
    H H4 0.5707 0.3226 0.2432 0.034 Uiso calc R 1 . .
    H H5 0.6039 0.2533 0.1606 0.034 Uiso calc R 1 . .
    C C12 0.9518(3) 0.13813(13) 0.40723(13) 0.0210(5) Uani d . 1 . .
    H H6 0.9015 0.1301 0.4673 0.026 Uiso calc R 1 . .
    H H7 1.0936 0.1778 0.4115 0.026 Uiso calc R 1 . .
    C C13 1.0070(3) 0.03672(14) 0.37068(14) 0.0245(5) Uani d . 1 . .
    H H8 1.0946 0.0450 0.3180 0.031 Uiso calc R 1 . .
    H H9 1.1052 0.0007 0.4151 0.031 Uiso calc R 1 . .
    C C14 0.7927(3) -0.02394(15) 0.34620(15) 0.0278(5) Uani d . 1 . .
    H H10 0.8365 -0.0859 0.3182 0.035 Uiso calc R 1 . .
    H H11 0.7153 -0.0404 0.3999 0.035 Uiso calc R 1 . .
    C C15 0.6295(3) 0.03341(14) 0.28330(13) 0.0234(5) Uani d . 1 . .
    H H12 0.4928 -0.0069 0.2668 0.029 Uiso calc R 1 . .
    H H13 0.7062 0.0489 0.2292 0.029 Uiso calc R 1 . .
    C C16 0.5565(3) 0.12816(13) 0.32632(13) 0.0202(5) Uani d . 1 . .
    H H14 0.4763 0.1124 0.3795 0.025 Uiso calc R 1 . .
    H H15 0.4483 0.1640 0.2852 0.025 Uiso calc R 1 . .
loop_
    _atom_site_aniso_label
    _atom_site_aniso_U_11
    _atom_site_aniso_U_22
    _atom_site_aniso_U_33
    _atom_site_aniso_U_12
    _atom_site_aniso_U_13
    _atom_site_aniso_U_23
    O1 0.0219(7) 0.0232(7) 0.0269(8) -0.0025(5) 0.0105(6) -0.0044(6)
    O2 0.0292(8) 0.0171(7) 0.0213(7) -0.0026(6) 0.0057(6) 0.0012(5)
    O3 0.0294(8) 0.0235(7) 0.0284(8) 0.0017(6) 0.0124(6) -0.0047(6)
    N1 0.0176(8) 0.0171(8) 0.0166(8) 0.0003(6) 0.0036(6) -0.0009(6)
    C2 0.0186(9) 0.0210(10) 0.0146(9) -0.0016(7) 0.0007(7) -0.0005(7)
    C3 0.0182(9) 0.0209(10) 0.0125(9) -0.0015(7) -0.0003(7) -0.0020(7)
    C4 0.0149(9) 0.0206(10) 0.0132(9) -0.0001(7) -0.0016(7) -0.0001(7)
    C5 0.0184(9) 0.0185(10) 0.0140(9) -0.0003(7) -0.0013(7) -0.0001(7)
    C6 0.0178(9) 0.0204(10) 0.0147(9) -0.0015(8) -0.0003(7) -0.0010(7)
    C7 0.0197(9) 0.0223(10) 0.0153(9) -0.0015(8) 0.0042(7) 0.0004(7)
    C8 0.0218(10) 0.0194(9) 0.0160(10) -0.0039(8) 0.0024(7) 0.0016(7)
    C9 0.0163(9) 0.0167(9) 0.0192(10) 0.0011(7) 0.0032(7) -0.0016(7)
    C10 0.0240(10) 0.0152(9) 0.0223(10) -0.0024(8) 0.0032(8) -0.0051(7)
    C11 0.0334(12) 0.0279(11) 0.0202(10) -0.0019(9) -0.0006(9) 0.0019(8)
    C12 0.0189(10) 0.0208(10) 0.0232(10) 0.0003(8) 0.0007(8) 0.0005(8)
    C13 0.0209(10) 0.0213(10) 0.0312(11) 0.0041(8) 0.0017(8) 0.0028(8)
    C14 0.0257(11) 0.0188(10) 0.0397(12) 0.0005(8) 0.0074(9) -0.0013(9)
    C15 0.0212(10) 0.0214(10) 0.0280(11) -0.0043(8) 0.0042(8) -0.0057(8)
    C16 0.0174(9) 0.0210(10) 0.0221(10) -0.0008(8) 0.0013(7) -0.0020(8)
_geom_special_details
;
Least-squares planes (<i>x</i>,<i>y</i>,<i>z</i> in crystal coordinates) and
deviations from them (* indicates atom used to define plane)
3.5634 (0.0035) <i>x</i> - 0.8935 (0.0092) <i>y</i> + 11.4066 (0.0079) <i>z</i>
= 7.0465 (0.0048)
* -0.0167 (0.0010) C2 * 0.0088 (0.0016) C3 * -0.0098 (0.0013) C4 * -0.0071
(0.0012) C5 * 0.0161 (0.0011) C6 * 0.0087 (0.0011) C7 - 0.0027 (0.0028) C8 -
0.2429 (0.0022) N1 0.1089 (0.0026) O1 0.2471 (0.0023) O2
Rms deviation of fitted atoms = 0.0118
;
loop_
    _geom_bond_atom_site_label_1
    _geom_bond_atom_site_label_2
    _geom_bond_site_symmetry_2
    _geom_bond_distance
    _geom_bond_publ_flag
    O1 C2 . 1.214(2) ?
    O2 C6 . 1.214(2) ?
    O3 C10 . 1.210(2) ?
    N1 C2 . 1.405(2) ?
    N1 C6 . 1.415(2) ?
    N1 C9 . 1.512(2) ?
    C2 C3 . 1.485(3) ?
    C3 C7 . 1.378(3) ?
    C3 C4 . 1.408(3) ?
    C4 C4 3_666 1.410(3) ?
    C4 C5 . 1.412(3) ?
    C5 C8 . 1.378(3) ?
    C5 C6 . 1.487(3) ?
    C7 C8 3_666 1.406(3) ?
    C7 H1 . 0.95 ?
    C8 C7 3_666 1.406(3) ?
    C8 H2 . 0.95 ?
    C9 C12 . 1.536(3) ?
    C9 C10 . 1.550(3) ?
    C9 C16 . 1.552(3) ?
    C10 C11 . 1.509(3) ?
    C11 H3 . 0.98 ?
    C11 H4 . 0.98 ?
    C11 H5 . 0.98 ?
    C12 C13 . 1.537(3) ?
    C12 H6 . 0.99 ?
    C12 H7 . 0.99 ?
    C13 C14 . 1.528(3) ?
    C13 H8 . 0.99 ?
    C13 H9 . 0.99 ?
    C14 C15 . 1.524(3) ?
    C14 H10 . 0.99 ?
    C14 H11 . 0.99 ?
    C15 C16 . 1.526(3) ?
    C15 H12 . 0.99 ?
    C15 H13 . 0.99 ?
    C16 H14 . 0.99 ?
    C16 H15 . 0.99 ?
loop_
    _geom_angle_atom_site_label_1
    _geom_angle_atom_site_label_2
    _geom_angle_atom_site_label_3
    _geom_angle_site_symmetry_1
    _geom_angle_site_symmetry_3
    _geom_angle
    _geom_angle_publ_flag
    C2 N1 C6 . . 121.39(15) ?
    C2 N1 C9 . . 116.90(14) ?
    C6 N1 C9 . . 120.37(14) ?
    O1 C2 N1 . . 120.69(16) ?
    O1 C2 C3 . . 121.85(16) ?
    N1 C2 C3 . . 117.42(16) ?
    C7 C3 C4 . . 120.12(16) ?
    C7 C3 C2 . . 120.09(16) ?
    C4 C3 C2 . . 119.76(16) ?
    C3 C4 C4 . 3_666 119.6(2) ?
    C3 C4 C5 . . 120.91(16) ?
    C4 C4 C5 3_666 . 119.5(2) ?
    C8 C5 C4 . . 120.00(16) ?
    C8 C5 C6 . . 120.44(16) ?
    C4 C5 C6 . . 119.55(16) ?
    O2 C6 N1 . . 122.08(16) ?
    O2 C6 C5 . . 121.05(16) ?
    N1 C6 C5 . . 116.87(15) ?
    C3 C7 C8 . 3_666 120.33(17) ?
    C3 C7 H1 . . 119.8 ?
    C8 C7 H1 3_666 . 119.8 ?
    C5 C8 C7 . 3_666 120.45(17) ?
    C5 C8 H2 . . 119.8 ?
    C7 C8 H2 3_666 . 119.8 ?
    N1 C9 C12 . . 109.66(14) ?
    N1 C9 C10 . . 107.88(14) ?
    C12 C9 C10 . . 113.28(15) ?
    N1 C9 C16 . . 110.69(14) ?
    C12 C9 C16 . . 111.39(15) ?
    C10 C9 C16 . . 103.78(15) ?
    O3 C10 C11 . . 120.53(17) ?
    O3 C10 C9 . . 121.16(17) ?
    C11 C10 C9 . . 117.60(16) ?
    C10 C11 H3 . . 109.5 ?
    C10 C11 H4 . . 109.5 ?
    H3 C11 H4 . . 109.5 ?
    C10 C11 H5 . . 109.5 ?
    H3 C11 H5 . . 109.5 ?
    H4 C11 H5 . . 109.5 ?
    C9 C12 C13 . . 114.19(16) ?
    C9 C12 H6 . . 108.7 ?
    C13 C12 H6 . . 108.7 ?
    C9 C12 H7 . . 108.7 ?
    C13 C12 H7 . . 108.7 ?
    H6 C12 H7 . . 107.6 ?
    C14 C13 C12 . . 112.81(16) ?
    C14 C13 H8 . . 109.0 ?
    C12 C13 H8 . . 109.0 ?
    C14 C13 H9 . . 109.0 ?
    C12 C13 H9 . . 109.0 ?
    H8 C13 H9 . . 107.8 ?
    C15 C14 C13 . . 110.10(16) ?
    C15 C14 H10 . . 109.6 ?
    C13 C14 H10 . . 109.6 ?
    C15 C14 H11 . . 109.6 ?
    C13 C14 H11 . . 109.6 ?
    H10 C14 H11 . . 108.2 ?
    C14 C15 C16 . . 110.27(16) ?
    C14 C15 H12 . . 109.6 ?
    C16 C15 H12 . . 109.6 ?
    C14 C15 H13 . . 109.6 ?
    C16 C15 H13 . . 109.6 ?
    H12 C15 H13 . . 108.1 ?
    C15 C16 C9 . . 111.25(15) ?
    C15 C16 H14 . . 109.4 ?
    C9 C16 H14 . . 109.4 ?
    C15 C16 H15 . . 109.4 ?
    C9 C16 H15 . . 109.4 ?
    H14 C16 H15 . . 108.0 ?
loop_
    _geom_torsion_atom_site_label_1
    _geom_torsion_atom_site_label_2
    _geom_torsion_atom_site_label_3
    _geom_torsion_atom_site_label_4
    _geom_torsion_site_symmetry_1
    _geom_torsion_site_symmetry_2
    _geom_torsion_site_symmetry_3
    _geom_torsion_site_symmetry_4
    _geom_torsion
    _geom_torsion_publ_flag
    C6 N1 C2 O1 . . . . 160.09(17) ?
    C9 N1 C2 O1 . . . . -6.8(2) ?
    C6 N1 C2 C3 . . . . -22.2(2) ?
    C9 N1 C2 C3 . . . . 170.95(15) ?
    O1 C2 C3 C7 . . . . 8.2(3) ?
    N1 C2 C3 C7 . . . . -169.49(17) ?
    O1 C2 C3 C4 . . . . -173.83(17) ?
    N1 C2 C3 C4 . . . . 8.5(2) ?
    C7 C3 C4 C4 . . . 3_666 -1.0(3) ?
    C2 C3 C4 C4 . . . 3_666 -179.01(19) ?
    C7 C3 C4 C5 . . . . -179.86(17) ?
    C2 C3 C4 C5 . . . . 2.2(3) ?
    C3 C4 C5 C8 . . . . 178.90(16) ?
    C4 C4 C5 C8 3_666 . . . 0.1(3) ?
    C3 C4 C5 C6 . . . . 0.0(3) ?
    C4 C4 C5 C6 3_666 . . . -178.82(19) ?
    C2 N1 C6 O2 . . . . -155.80(17) ?
    C9 N1 C6 O2 . . . . 10.6(3) ?
    C2 N1 C6 C5 . . . . 24.2(2) ?
    C9 N1 C6 C5 . . . . -169.37(15) ?
    C8 C5 C6 O2 . . . . -11.5(3) ?
    C4 C5 C6 O2 . . . . 167.34(17) ?
    C8 C5 C6 N1 . . . . 168.43(16) ?
    C4 C5 C6 N1 . . . . -12.7(2) ?
    C4 C3 C7 C8 . . . 3_666 -0.2(3) ?
    C2 C3 C7 C8 . . . 3_666 177.80(17) ?
    C4 C5 C8 C7 . . . 3_666 1.1(3) ?
    C6 C5 C8 C7 . . . 3_666 -179.98(17) ?
    C2 N1 C9 C12 . . . . 89.38(18) ?
    C6 N1 C9 C12 . . . . -77.62(19) ?
    C2 N1 C9 C10 . . . . -34.4(2) ?
    C6 N1 C9 C10 . . . . 158.59(15) ?
    C2 N1 C9 C16 . . . . -147.33(16) ?
    C6 N1 C9 C16 . . . . 45.7(2) ?
    N1 C9 C10 O3 . . . . 136.51(17) ?
    C12 C9 C10 O3 . . . . 14.9(2) ?
    C16 C9 C10 O3 . . . . -106.01(19) ?
    N1 C9 C10 C11 . . . . -53.1(2) ?
    C12 C9 C10 C11 . . . . -174.65(15) ?
    C16 C9 C10 C11 . . . . 64.39(19) ?
    N1 C9 C12 C13 . . . . 169.46(15) ?
    C10 C9 C12 C13 . . . . -70.0(2) ?
    C16 C9 C12 C13 . . . . 46.6(2) ?
    C9 C12 C13 C14 . . . . -48.2(2) ?
    C12 C13 C14 C15 . . . . 54.2(2) ?
    C13 C14 C15 C16 . . . . -60.5(2) ?
    C14 C15 C16 C9 . . . . 60.2(2) ?
    N1 C9 C16 C15 . . . . -174.79(15) ?
    C12 C9 C16 C15 . . . . -52.5(2) ?
    C10 C9 C16 C15 . . . . 69.71(18) ?
data_global
_journal_date_recd_electronic     2009-08-04
_journal_date_accepted     2009-08-13
_journal_name_full     'Acta Crystallographica, Section E'
_journal_year     2009
_journal_volume     65
_journal_issue      9
_journal_page_first     o2184
_journal_page_last     o2184
_journal_paper_category     QO
_journal_coeditor_code     ZS2005
loop_
    _publ_contact_author_name
    _publ_contact_author_address
    'Darren G. Hamilton'
;
Department of Chemistry
Mount Holyoke College
South Hadley
Masssachusetts 01075
USA
;
_publ_contact_author_email     hamilton@mtholyoke.edu
_publ_contact_author_fax     ' US 413-538-2327 '
_publ_contact_author_phone     ' US 413-538-3527 '
_publ_section_title
;
<i>N</i>,<i>N</i>'-Bis(1-acetylcyclohexyl)-1,8:4,5-naphthalenetetracarboximide
;
loop_
    _publ_author_name
    _publ_author_footnote
    _publ_author_address
    'Gondo, Chenaimwoyo A.' .
;
Department of Chemistry
Mount Holyoke College
South Hadley
Masssachusetts 01075
USA
;
    'Lynch, Daniel E.' .
;
Exilica Limited
The Technocentre
Puma Way
Coventry CV1 2TT
UK
;
    'Hamilton, Darren G.' .
;
Department of Chemistry
Mount Holyoke College
South Hadley
Masssachusetts 01075
USA
;
