# Supplementary material for: N,N′-Bis(1-acetyl­cyclo­hexyl)-1,8:4,5-naphthalene­tetra­carboximide
Source: Acta Crystallogr Sect E Struct Rep Online. 2009 Aug 19;65(Pt 9):o2184. doi: 10.1107/S1600536809032206 (PMC2970056; doi:10.1107/S1600536809032206)
Supplement: Supplementary file 2 [file e-65-o2184-Isup2.hkl]

# 
# h,k,l, Fc-squared, Fo-squared, sigma(Fo-squared) and status flag 
# 
data_I
_shelx_title ' 2005src1141 P21/c' 
_shelx_refln_list_code          4 
_shelx_F_calc_maximum      217.54 
_exptl_crystal_F_000       544.00 
_reflns_d_resolution_high  0.8109 
 
loop_ 
 _symmetry_equiv_pos_as_xyz 
 'x, y, z' 
 '-x, y+1/2, -z+1/2' 
 '-x, -y, -z' 
 'x, -y-1/2, z-1/2' 
 
_cell_length_a     5.8553 
_cell_length_b    13.6603 
_cell_length_c    15.2820 
_cell_angle_alpha  90.000 
_cell_angle_beta   94.001 
_cell_angle_gamma  90.000 
 
_shelx_F_squared_multiplier     1.000 
 
loop_ 
 _refln_index_h 
 _refln_index_k 
 _refln_index_l 
 _refln_F_squared_calc 
 _refln_F_squared_meas 
 _refln_F_squared_sigma 
 _refln_observed_status 
   1   0   0      132.48      106.37      8.33 o 
   2   0   0     1714.67     1833.56     63.10 o 
   3   0   0        0.70        1.88      1.71 o 
   4   0   0     3749.77     4313.41    119.48 o 
   5   0   0      162.40      146.77      7.69 o 
   6   0   0      355.65      428.13     26.35 o 
   7   0   0      194.02      202.40     24.29 o 
   2   1   0      179.58      176.08      4.88 o 
   3   1   0        6.74        5.06      1.07 o 
   4   1   0        0.00        0.70      1.67 o 
   5   1   0        0.68       -0.15      1.59 o 
   6   1   0       20.61       27.82      3.19 o 
   7   1   0      111.93      108.76     11.29 o 
   1   2   0      469.59      363.40     14.99 o 
   2   2   0      356.42      346.37      7.59 o 
   3   2   0        1.91        2.70      0.93 o 
   4   2   0      115.51      114.82      3.88 o 
   5   2   0      297.34      316.39     10.28 o 
   6   2   0       40.86       47.51      4.49 o 
   7   2   0       15.91       14.42      4.92 o 
   1   3   0     2202.77     2289.05     69.87 o 
   2   3   0        7.00       11.02      0.83 o 
   3   3   0      413.11      512.15     13.98 o 
   4   3   0       41.99       42.75      1.67 o 
   5   3   0       80.35       69.64      3.40 o 
   6   3   0       89.64       93.67      7.55 o 
   7   3   0        9.41        7.41      5.50 o 
   0   4   0      247.01      239.59      7.66 o 
   1   4   0      584.17      539.55     11.27 o 
   2   4   0     1249.73     1382.22     44.50 o 
   3   4   0        7.64        8.51      1.10 o 
   4   4   0       90.91       84.00      3.75 o 
   5   4   0       53.84       53.93      3.22 o 
   6   4   0       63.91       72.18      5.54 o 
   1   5   0      279.63      297.99      7.13 o 
   2   5   0     3101.03     3556.74     86.70 o 
   3   5   0        0.06        0.76      2.36 o 
   4   5   0       12.77       19.65      1.62 o 
   5   5   0        9.32       15.10      3.38 o 
   6   5   0      799.24      833.07     36.58 o 
   0   6   0     1761.98     1969.91     51.24 o 
   1   6   0       28.44       27.03      3.70 o 
   2   6   0      165.10      170.31      6.83 o 
   3   6   0       61.36       64.60      5.68 o 
   4   6   0      349.31      335.74     14.51 o 
   5   6   0       15.66       14.14      4.84 o 
   6   6   0        2.42        1.58      6.38 o 
   1   7   0        6.81        6.68      1.48 o 
   2   7   0     1216.17     1298.93     32.94 o 
   3   7   0      106.53      105.62      7.57 o 
   4   7   0       94.01      110.47      8.77 o 
   5   7   0       12.64        6.65      4.57 o 
   6   7   0       81.00       80.46     14.99 o 
   0   8   0        7.42        9.08      3.41 o 
   1   8   0       72.60       63.79      2.56 o 
   2   8   0       45.38       37.86      6.36 o 
   3   8   0        2.62        2.45      2.98 o 
   4   8   0       55.80       60.57      7.20 o 
   5   8   0       47.70       44.57      7.75 o 
   6   8   0       16.10       22.54      5.93 o 
   1   9   0       13.44       14.66      1.53 o 
   2   9   0       24.39       23.99      1.77 o 
   3   9   0      759.05      710.73     26.84 o 
   4   9   0        0.73        7.12      3.87 o 
   5   9   0        2.23       12.97      5.24 o 
   6   9   0       23.94       19.64      7.26 o 
   0  10   0      137.22      119.13      6.46 o 
   1  10   0       24.55       21.24      1.79 o 
   2  10   0        0.48        5.11      2.67 o 
   3  10   0       12.15        2.03      3.97 o 
   4  10   0       20.62       30.37     10.43 o 
   5  10   0       69.53       79.84     12.23 o 
   1  11   0      307.67      285.57     10.38 o 
   2  11   0      167.22      158.21      6.69 o 
   3  11   0       15.65       13.08      1.72 o 
   4  11   0       30.92       16.39      5.82 o 
   5  11   0        2.24       13.14      5.80 o 
   0  12   0     5645.11     6350.26    197.07 o 
   1  12   0        4.92        4.65      1.51 o 
   2  12   0       78.05       79.88      3.68 o 
   3  12   0       61.85       67.40      9.48 o 
   4  12   0      458.95      425.98     31.67 o 
   5  12   0       28.86       21.38      8.54 o 
   1  13   0      112.51      115.49      4.93 o 
   2  13   0        5.05        5.74      1.35 o 
   3  13   0        1.93       -1.41      5.43 o 
   4  13   0        5.59        2.46      4.98 o 
   0  14   0       40.23       44.22      5.49 o 
   1  14   0        0.38       -2.21      2.02 o 
   2  14   0        0.59        1.97      2.81 o 
   3  14   0        8.01       11.74     10.24 o 
   4  14   0        0.19        5.60      7.86 o 
   1  15   0        0.48        4.29      3.01 o 
   2  15   0        2.06        1.57      2.15 o 
   3  15   0        5.72       12.59      6.10 o 
   0  16   0        7.35       15.66      6.27 o 
   1  16   0       12.24       10.73      4.20 o 
   2  16   0      113.18      103.27     12.47 o 
  -7   1   1      247.98      248.15     21.15 o 
  -6   1   1       30.77       32.76      2.93 o 
  -5   1   1        0.00       -0.14      1.71 o 
  -4   1   1      263.45      274.35      8.25 o 
  -3   1   1      187.14      197.78      5.57 o 
  -2   1   1       15.25       12.08      1.26 o 
  -1   1   1      792.30      773.68     13.21 o 
   1   1   1      659.97      631.91     13.72 o 
   2   1   1     1581.82     1607.62     34.85 o 
   3   1   1        3.56        2.48      1.15 o 
   4   1   1        3.39        1.62      1.32 o 
   5   1   1       23.60       26.12      2.37 o 
   6   1   1       15.45       15.18      2.90 o 
   7   1   1       18.25       24.68      5.70 o 
  -7   2   1        7.12       13.51      4.84 o 
  -6   2   1       55.75       46.63      3.50 o 
  -5   2   1       42.45       37.05      2.32 o 
  -4   2   1        0.88       -0.23      0.98 o 
  -3   2   1       66.02       67.23      2.88 o 
  -2   2   1      666.88      578.40     10.79 o 
  -1   2   1      290.06      287.78      4.93 o 
   0   2   1     1162.42     1229.32     25.76 o 
   1   2   1      102.64      109.12      4.11 o 
   2   2   1      362.00      376.48      8.43 o 
   3   2   1        2.93        6.50      1.33 o 
   4   2   1        5.03        1.39      1.09 o 
   5   2   1      157.76      150.79      5.11 o 
   6   2   1       55.56       67.13      4.12 o 
   7   2   1        5.37        1.11      9.56 o 
  -7   3   1      166.55      142.76     10.13 o 
  -6   3   1      118.08      110.86      6.93 o 
  -5   3   1       20.98       21.37      1.76 o 
  -4   3   1       69.74       71.19      3.01 o 
  -3   3   1      395.90      372.28      9.09 o 
  -2   3   1     1116.60     1065.58     19.93 o 
  -1   3   1     3026.07     3422.65     63.29 o 
   0   3   1       16.36       15.13      1.14 o 
   1   3   1        6.22        5.13      0.86 o 
   2   3   1       13.30       18.36      1.84 o 
   3   3   1      654.34      647.13     14.47 o 
   4   3   1      163.37      155.13      4.79 o 
   5   3   1      366.11      352.15     11.28 o 
   6   3   1        3.48        9.85      2.95 o 
   7   3   1       18.27       26.82      7.62 o 
  -7   4   1       21.26       11.07      5.02 o 
  -6   4   1       31.34       43.53      4.62 o 
  -5   4   1       78.21       74.81      4.05 o 
  -4   4   1      227.43      193.28      6.35 o 
  -3   4   1       28.12       27.43      1.96 o 
  -2   4   1       80.26       66.61      5.54 o 
  -1   4   1      211.94      199.61      5.06 o 
   0   4   1       27.96       25.70      1.48 o 
   1   4   1     2145.05     2316.90     48.38 o 
   2   4   1        8.31        7.14      1.52 o 
   3   4   1      399.75      409.39      9.15 o 
   4   4   1      287.80      281.23      8.06 o 
   5   4   1      417.95      426.79     14.81 o 
   6   4   1       81.17       77.84      6.47 o 
  -6   5   1      252.25      283.97     11.88 o 
  -5   5   1        0.59        0.61      1.23 o 
  -4   5   1       19.17       21.73      1.43 o 
  -3   5   1      806.38      788.90     27.51 o 
  -2   5   1      776.05      734.80     16.79 o 
  -1   5   1       49.78       51.60      2.02 o 
   0   5   1      971.46      998.83     18.59 o 
   1   5   1       13.46       11.99      1.20 o 
   2   5   1      159.99      173.41      5.74 o 
   3   5   1       13.66       12.57      1.09 o 
   4   5   1      810.12      795.86     21.19 o 
   5   5   1      124.15      130.68      4.65 o 
   6   5   1       24.27       23.76      4.04 o 
  -6   6   1       92.82       81.14     14.46 o 
  -5   6   1     2987.06     3462.89    134.29 o 
  -4   6   1       54.92       53.80      7.90 o 
  -3   6   1      405.96      411.72     14.99 o 
  -2   6   1       50.00       73.96      3.87 o 
  -1   6   1     6872.25     8905.88    193.82 o 
   0   6   1      844.13      853.05     16.79 o 
   1   6   1     1407.73     1359.56     32.60 o 
   2   6   1     3021.68     3438.59     63.75 o 
   3   6   1       21.94       38.21      3.41 o 
   4   6   1        0.02       -1.12      3.58 o 
   5   6   1        0.15        2.18      0.76 o 
   6   6   1     1331.43     1400.63     66.86 o 
  -6   7   1       12.06       28.88      7.85 o 
  -5   7   1       20.64       19.72      5.13 o 
  -4   7   1        2.53        9.32      4.92 o 
  -3   7   1      172.44      157.89      9.33 o 
  -2   7   1      325.63      345.51     10.99 o 
  -1   7   1      121.32      128.14      3.73 o 
   0   7   1        2.97        1.40      1.07 o 
   1   7   1        0.25        3.38      1.33 o 
   2   7   1      243.89      229.20      7.26 o 
   3   7   1        4.92        2.27      2.88 o 
   4   7   1      338.69      411.57     47.62 o 
   5   7   1       41.18       45.46     10.91 o 
   6   7   1        0.00       -0.20      5.59 o 
  -6   8   1       41.23       56.53      7.91 o 
  -5   8   1       45.45       39.11      6.47 o 
  -4   8   1       81.54       80.65     10.43 o 
  -3   8   1      137.66      132.10      9.82 o 
  -2   8   1      134.95      121.90      8.64 o 
  -1   8   1      381.97      370.89      8.91 o 
   0   8   1       60.77       77.91      3.82 o 
   1   8   1      161.60      154.71      4.61 o 
   2   8   1       16.49       19.04      1.81 o 
   3   8   1      777.29      750.90     24.11 o 
   4   8   1        7.31       12.63      6.01 o 
   5   8   1       26.84       26.11      6.19 o 
   6   8   1        2.54       -3.19      5.77 o 
  -6   9   1       14.70       33.41      6.71 o 
  -5   9   1        0.65        4.11      4.96 o 
  -4   9   1      261.85      251.57     14.92 o 
  -3   9   1       45.46       43.76      2.52 o 
  -2   9   1       50.46       58.17      3.33 o 
  -1   9   1        0.00        1.01      1.52 o 
   0   9   1       29.94       32.74      1.98 o 
   1   9   1        1.63        2.56      1.31 o 
   2   9   1      355.91      348.22     10.03 o 
   3   9   1      165.46      167.75     12.10 o 
   4   9   1       96.74       86.27      7.95 o 
   5   9   1        1.12        4.88      4.65 o 
   6   9   1        2.76        1.03      5.25 o 
  -5  10   1        1.40        2.54      4.46 o 
  -4  10   1      267.49      242.11     16.52 o 
  -3  10   1      180.36      167.58     12.14 o 
  -2  10   1      120.34      123.79      5.35 o 
  -1  10   1       10.60       14.03      1.73 o 
   0  10   1       33.54       26.68      2.56 o 
   1  10   1      413.05      429.84      9.71 o 
   2  10   1       67.22       61.30      2.85 o 
   3  10   1       19.85       13.71      2.36 o 
   4  10   1       78.16       72.49      9.92 o 
   5  10   1        0.17        1.82      4.03 o 
  -5  11   1        5.73       13.32      5.86 o 
  -4  11   1      328.31      288.64     25.55 o 
  -3  11   1      949.77      912.83     37.18 o 
  -2  11   1        9.94       10.90      1.06 o 
  -1  11   1      259.28      254.76      7.79 o 
   0  11   1     1755.66     1866.80     44.24 o 
   1  11   1      868.25      908.04     22.23 o 
   2  11   1       25.52       21.89      1.51 o 
   3  11   1        0.26        3.76      2.87 o 
   4  11   1      150.32      124.77     11.79 o 
   5  11   1      104.91      101.02     11.95 o 
  -5  12   1       26.78       22.72      7.40 o 
  -4  12   1       51.38       46.64      8.25 o 
  -3  12   1      188.99      191.85     10.48 o 
  -2  12   1      190.53      209.68      8.48 o 
  -1  12   1       22.65       22.00      2.09 o 
   0  12   1        3.75        3.64      1.69 o 
   1  12   1       11.71       14.71      1.91 o 
   2  12   1        7.21        6.37      1.31 o 
   3  12   1      219.27      209.38     15.17 o 
   4  12   1       28.03       27.61      5.94 o 
   5  12   1        0.05        4.03      7.46 o 
  -4  13   1        7.02       14.48      6.54 o 
  -3  13   1       18.64       27.87      5.83 o 
  -2  13   1       22.42       26.29      3.42 o 
  -1  13   1      102.19       97.55      4.07 o 
   0  13   1       73.48       74.13      3.88 o 
   1  13   1      103.36      104.53      6.02 o 
   2  13   1      379.35      363.59     17.18 o 
   3  13   1        0.23        4.02      5.37 o 
   4  13   1       71.16       72.98      9.95 o 
  -4  14   1      197.68      221.31     18.64 o 
  -3  14   1        0.15        3.17      5.19 o 
  -2  14   1       11.78       23.73      4.45 o 
  -1  14   1      105.65      104.90      6.92 o 
   0  14   1       55.97       48.58      4.38 o 
   1  14   1       53.97       60.65      4.66 o 
   2  14   1        0.10        0.30      2.27 o 
   3  14   1        3.17        2.28      6.64 o 
  -3  15   1       32.51       28.88     11.63 o 
  -2  15   1        3.65        4.82      4.25 o 
  -1  15   1      395.84      439.54     19.28 o 
   0  15   1        2.35       -1.10      3.17 o 
   1  15   1        8.07       12.28      3.20 o 
   2  15   1       65.55       48.53      5.48 o 
   3  15   1       26.63       27.25      6.09 o 
  -2  16   1      172.00      197.08     17.32 o 
  -1  16   1       46.60       72.97      6.79 o 
   0  16   1       17.06       14.86      4.27 o 
   1  16   1       14.73       15.29      4.06 o 
   2  16   1        4.33        4.55      6.20 o 
  -7   0   2      168.68      188.03     19.31 o 
  -6   0   2       12.65       13.12      4.98 o 
  -5   0   2       44.17       29.87      5.64 o 
  -4   0   2      111.41       90.36      6.74 o 
  -3   0   2     4311.18     5172.22    172.45 o 
  -2   0   2     1021.41      967.03     23.48 o 
  -1   0   2     2464.32     2567.47     55.79 o 
   1   0   2    47325.70      183.04     43.57 o 
   2   0   2       14.72       17.39      2.66 o 
   3   0   2      735.89      744.35     21.27 o 
   4   0   2     1085.84     1202.55     44.10 o 
   5   0   2     1965.76     1986.52     90.06 o 
   6   0   2      162.90      168.86     18.00 o 
   7   0   2      115.55      143.20     17.22 o 
  -7   1   2        0.10        6.32      4.92 o 
  -6   1   2        9.05       16.97      3.05 o 
  -5   1   2        5.57        1.61      1.95 o 
  -4   1   2       36.65       43.98      3.40 o 
  -3   1   2        2.97        3.31      1.23 o 
  -2   1   2      178.55      163.15      3.38 o 
  -1   1   2     3072.88     3490.59     49.79 o 
   0   1   2     7796.47     4989.91    302.37 o 
   1   1   2      493.91      465.53      8.78 o 
   2   1   2      640.95      649.42     14.15 o 
   3   1   2      174.94      182.09      5.21 o 
   4   1   2      447.60      427.83     13.99 o 
   5   1   2      152.56      165.11      6.94 o 
   6   1   2       40.59       52.85      3.80 o 
   7   1   2       24.07       28.08      7.88 o 
  -7   2   2       95.51      105.11      9.88 o 
  -6   2   2       50.37       55.63      4.06 o 
  -5   2   2        1.07        2.67      1.30 o 
  -4   2   2      105.41       81.71      4.36 o 
  -3   2   2       74.77       68.22      2.33 o 
  -2   2   2      178.03      169.11      3.75 o 
  -1   2   2     5163.98     6421.98     97.00 o 
   0   2   2      190.18      205.55      3.95 o 
   1   2   2     1590.39     1545.40     25.45 o 
   2   2   2      333.14      338.76      8.62 o 
   3   2   2      241.00      218.01      6.47 o 
   4   2   2      122.11      118.27      6.66 o 
   5   2   2      142.28      164.50      6.90 o 
   6   2   2        6.84        1.96      2.40 o 
   7   2   2      114.57      122.42     14.87 o 
  -7   3   2       42.16       41.14      6.00 o 
  -6   3   2       20.83       25.47      3.81 o 
  -5   3   2      313.59      322.68      9.78 o 
  -4   3   2       35.06       36.05      2.10 o 
  -3   3   2      918.81      954.85     17.56 o 
  -2   3   2      679.45      664.47     10.59 o 
  -1   3   2      162.75      155.94      3.64 o 
   0   3   2      466.99      469.59      8.12 o 
   1   3   2      784.62      836.75     13.16 o 
   2   3   2     5093.50     6237.34    130.51 o 
   3   3   2       83.86       85.64      5.30 o 
   4   3   2       58.14       62.14      5.08 o 
   5   3   2        0.05        2.82      1.24 o 
   6   3   2        6.44        8.63      5.26 o 
  -7   4   2       16.83       20.90      5.49 o 
  -6   4   2       42.41       43.25      5.39 o 
  -5   4   2      158.50      155.09      5.39 o 
  -4   4   2       39.64       28.83      2.01 o 
  -3   4   2      581.68      579.13     12.49 o 
  -2   4   2       35.08       30.57      1.39 o 
  -1   4   2      238.07      193.54      4.53 o 
   0   4   2      671.40      691.96     12.05 o 
   1   4   2      520.32      473.46      8.01 o 
   2   4   2      988.82     1033.93     21.71 o 
   3   4   2      223.98      244.28      7.23 o 
   4   4   2      145.72      136.10      6.46 o 
   5   4   2       28.21       26.52      3.21 o 
   6   4   2        4.53       10.98      3.39 o 
  -6   5   2      197.96      210.07     10.52 o 
  -5   5   2     2054.01     2240.04     68.42 o 
  -4   5   2      120.07      122.37      4.45 o 
  -3   5   2      292.33      237.43     10.75 o 
  -2   5   2      127.12      150.91      6.03 o 
  -1   5   2     1369.37     1447.96     25.24 o 
   0   5   2      702.70      672.01     12.28 o 
   1   5   2      491.76      475.48      9.61 o 
   2   5   2     1149.87     1174.02     26.07 o 
   3   5   2      433.60      457.04     12.39 o 
   4   5   2       69.31       56.34      3.36 o 
   5   5   2       91.91       96.64      5.44 o 
   6   5   2      561.42      607.35     25.10 o 
  -6   6   2       50.83       56.03      9.49 o 
  -5   6   2        2.00       -5.15      5.09 o 
  -4   6   2        5.90        1.97      4.53 o 
  -3   6   2      290.36      278.55     12.90 o 
  -2   6   2        7.47        8.60      1.78 o 
  -1   6   2       77.09       86.51      3.96 o 
   0   6   2        0.00       -0.58      1.07 o 
   1   6   2       97.74       87.82      2.85 o 
   2   6   2       27.16       30.04      1.58 o 
   3   6   2       37.36       32.31      2.26 o 
   4   6   2        5.79        7.02      1.72 o 
   5   6   2      182.75      168.83      6.49 o 
   6   6   2       19.69       19.58      4.41 o 
  -6   7   2        0.61        7.31      5.66 o 
  -5   7   2      340.13      313.22     32.90 o 
  -4   7   2       65.49       58.58      7.51 o 
  -3   7   2      148.65      148.87      9.38 o 
  -2   7   2       94.71       82.67      4.20 o 
  -1   7   2       74.93       84.69      4.09 o 
   0   7   2      132.55      108.60      3.33 o 
   1   7   2       20.31       16.61      1.70 o 
   2   7   2       20.23       14.65      1.78 o 
   3   7   2      276.56      275.19     14.69 o 
   4   7   2        0.57        9.79      4.65 o 
   5   7   2       19.35       64.49     44.48 o 
   6   7   2      233.70      248.98     15.43 o 
  -6   8   2       26.20       44.34      8.39 o 
  -5   8   2       99.72      120.42     15.53 o 
  -4   8   2        8.88       10.30     12.44 o 
  -3   8   2     1235.20     1294.17     40.73 o 
  -2   8   2       16.15       15.70      0.97 o 
  -1   8   2      453.55      470.41     10.40 o 
   0   8   2        7.49        4.94      1.71 o 
   1   8   2      174.63      172.78      5.35 o 
   2   8   2       46.27       47.62      2.69 o 
   3   8   2       74.41       73.31      9.00 o 
   4   8   2        4.09       12.91      3.69 o 
   5   8   2        1.44       -0.26      6.21 o 
   6   8   2       34.44       36.39      8.42 o 
  -6   9   2      111.44      132.48     12.40 o 
  -5   9   2       36.60       34.63     11.10 o 
  -4   9   2        4.57        4.66      5.40 o 
  -3   9   2      651.88      628.99     21.55 o 
  -2   9   2      843.17      833.80     23.28 o 
  -1   9   2      393.28      401.67      9.59 o 
   0   9   2      599.28      606.28     16.06 o 
   1   9   2      210.59      218.30      7.31 o 
   2   9   2     1461.67     1452.95     31.40 o 
   3   9   2       50.27       44.59      6.16 o 
   4   9   2       21.69        7.74      5.13 o 
   5   9   2       64.09       45.55      7.12 o 
  -5  10   2       10.66       10.76      5.44 o 
  -4  10   2       67.14       71.32      7.70 o 
  -3  10   2      212.03      211.84     10.95 o 
  -2  10   2        0.06        0.14      0.97 o 
  -1  10   2      367.74      350.97     10.32 o 
   0  10   2      330.27      343.27      9.16 o 
   1  10   2        4.98        4.23      1.56 o 
   2  10   2       19.08       19.93      2.08 o 
   3  10   2       37.05       39.32      5.27 o 
   4  10   2       87.58      100.15     10.22 o 
   5  10   2        7.96       16.66      6.00 o 
  -5  11   2        0.11       -1.54      8.41 o 
  -4  11   2       34.35       24.15      6.90 o 
  -3  11   2       78.32       65.84      8.29 o 
  -2  11   2       87.35       79.31      3.52 o 
  -1  11   2        0.96        3.05      1.25 o 
   0  11   2      332.82      320.73     10.04 o 
   1  11   2        0.49        1.81      1.69 o 
   2  11   2       90.13       87.72      3.98 o 
   3  11   2        0.37        1.60      1.20 o 
   4  11   2       25.90       29.70      4.86 o 
   5  11   2       13.48        4.73      5.56 o 
  -5  12   2        0.00        7.25      6.62 o 
  -4  12   2        7.38        4.56     10.16 o 
  -3  12   2      384.11      388.70     21.19 o 
  -2  12   2        3.17        6.19      2.05 o 
  -1  12   2      122.14      103.11      4.83 o 
   0  12   2       49.83       40.54      3.22 o 
   1  12   2     1492.24     1566.56     37.37 o 
   2  12   2        0.92        0.16      1.03 o 
   3  12   2      178.66      144.43      9.94 o 
   4  12   2      149.86      130.79     12.06 o 
  -4  13   2        0.17        3.77      5.43 o 
  -3  13   2        6.98       12.33      5.65 o 
  -2  13   2       10.35        8.93      2.13 o 
  -1  13   2      166.07      164.21      7.09 o 
   0  13   2      289.39      280.57     10.36 o 
   1  13   2        1.42        1.99      1.65 o 
   2  13   2       77.33       67.62      5.60 o 
   3  13   2        9.74       22.43      6.68 o 
   4  13   2       98.11      121.20     11.43 o 
  -3  14   2       55.49       63.95      8.58 o 
  -2  14   2        1.82       -0.38      1.94 o 
  -1  14   2        0.30        0.83      2.88 o 
   0  14   2       22.61       23.09      3.20 o 
   1  14   2       10.70        9.65      3.07 o 
   2  14   2        1.42       -0.45      2.18 o 
   3  14   2        1.12        5.10      4.59 o 
  -3  15   2        1.73       -0.63      7.71 o 
  -2  15   2        0.53        0.44      1.62 o 
  -1  15   2        0.01        4.23      3.18 o 
   0  15   2       15.79       13.52      3.54 o 
   1  15   2        0.80        3.60      2.36 o 
   2  15   2        2.39       13.14      4.79 o 
   3  15   2        2.94       13.99      5.17 o 
  -2  16   2       12.45       44.40     12.06 o 
  -1  16   2       13.55       18.48      4.56 o 
   0  16   2        5.35        3.89      3.25 o 
   1  16   2       10.51       16.64      4.06 o 
   2  16   2       67.65       33.54     17.32 o 
  -7   1   3       16.37       11.96      5.54 o 
  -6   1   3      180.70      176.03      7.98 o 
  -5   1   3        0.14        0.32      2.14 o 
  -4   1   3       29.94       23.88      2.06 o 
  -3   1   3      521.00      585.59     10.90 o 
  -2   1   3      131.47      120.79      2.96 o 
  -1   1   3      213.43      175.69      3.28 o 
   0   1   3     6293.64     8689.61    120.39 o 
   1   1   3    11059.51    16918.89    295.06 o 
   2   1   3       13.32       20.79      1.60 o 
   3   1   3        0.00        1.27      1.31 o 
   4   1   3      173.80      182.18      6.11 o 
   5   1   3       35.95       36.94      3.31 o 
   6   1   3       10.69       12.60      2.31 o 
   7   1   3        1.07        0.57      5.16 o 
  -7   2   3       41.97       45.04      6.05 o 
  -6   2   3      137.95      151.04      8.80 o 
  -5   2   3       11.53       23.50      3.55 o 
  -4   2   3       20.91       17.09      1.82 o 
  -3   2   3        0.42        0.77      1.11 o 
  -2   2   3      570.49      531.35      8.02 o 
  -1   2   3       65.59       53.13      1.67 o 
   0   2   3       36.92       30.30      2.13 o 
   1   2   3       16.13       22.65      1.86 o 
   2   2   3      135.98      149.42      4.57 o 
   3   2   3       13.98       18.88      1.64 o 
   4   2   3       40.78       35.92      2.25 o 
   5   2   3       80.08       98.15      4.95 o 
   6   2   3       12.50        6.47      2.65 o 
  -7   3   3       12.92       19.97      5.23 o 
  -6   3   3      839.02      860.00     40.74 o 
  -5   3   3      217.40      207.73      6.73 o 
  -4   3   3      575.67      558.35     13.31 o 
  -3   3   3      497.44      474.47     11.79 o 
  -2   3   3      938.17      978.73     15.52 o 
  -1   3   3     1259.77     1332.04     21.32 o 
   0   3   3     1015.84     1132.11     18.33 o 
   1   3   3      747.67      735.66     11.95 o 
   2   3   3     1194.15     1202.66     23.25 o 
   3   3   3       45.71       44.53      2.18 o 
   4   3   3        2.02        3.46      2.28 o 
   5   3   3        1.27       -2.33      1.59 o 
   6   3   3       43.00       34.30      5.10 o 
  -6   4   3      101.10       99.06      8.12 o 
  -5   4   3       57.25       61.02      2.92 o 
  -4   4   3       24.40       22.92      1.52 o 
  -3   4   3      108.38      111.89      3.39 o 
  -2   4   3      232.65      217.18      4.66 o 
  -1   4   3      418.25      397.46      7.06 o 
   0   4   3      158.69      156.25      3.39 o 
   1   4   3     2990.68     3279.66     51.35 o 
   2   4   3     1403.53     1528.64     26.15 o 
   3   4   3      189.41      215.36      6.08 o 
   4   4   3       18.08       19.75      1.79 o 
   5   4   3      196.69      203.02      7.43 o 
   6   4   3      399.61      425.16     22.46 o 
  -6   5   3       65.57       78.78      6.35 o 
  -5   5   3       97.17      107.70      5.11 o 
  -4   5   3       15.81       15.36      1.15 o 
  -3   5   3      348.96      338.24     11.20 o 
  -2   5   3     1237.05     1311.20     23.79 o 
  -1   5   3     1389.61     1536.71     23.23 o 
   0   5   3      385.22      365.21      6.49 o 
   1   5   3      750.65      722.17     11.26 o 
   2   5   3      564.13      607.10     13.40 o 
   3   5   3       60.72       41.89      4.34 o 
   4   5   3       17.71       20.82      2.21 o 
   5   5   3      313.45      309.33     12.70 o 
   6   5   3       46.01       50.14      6.15 o 
  -6   6   3        6.16       11.64      5.89 o 
  -5   6   3      617.56      664.52     37.37 o 
  -4   6   3      169.39      163.01     11.42 o 
  -3   6   3      229.57      251.20      8.75 o 
  -2   6   3      175.78      167.99      4.76 o 
  -1   6   3     1336.91     1584.11     25.03 o 
   0   6   3     1859.84     2116.35     37.99 o 
   1   6   3      286.90      273.28      5.65 o 
   2   6   3       60.69       65.47      2.74 o 
   3   6   3      837.03      876.27     22.49 o 
   4   6   3        0.58       -0.58      1.91 o 
   5   6   3       24.24       19.07      2.06 o 
   6   6   3      162.94      184.65      9.90 o 
  -6   7   3        1.63        5.58      5.78 o 
  -5   7   3       24.74       38.44      6.85 o 
  -4   7   3       11.24        8.24      4.07 o 
  -3   7   3      353.94      346.66     11.67 o 
  -2   7   3        7.88        9.64      1.11 o 
  -1   7   3      993.19     1069.99     19.60 o 
   0   7   3       28.49       37.76      2.39 o 
   1   7   3      365.82      334.97      7.55 o 
   2   7   3      166.66      165.93      5.21 o 
   3   7   3        7.53        3.53      1.90 o 
   4   7   3        2.03        1.61      1.49 o 
   5   7   3       44.53       52.68      7.64 o 
   6   7   3       24.21       24.70      6.43 o 
  -6   8   3       49.44       34.40      8.85 o 
  -5   8   3       26.13       26.98      7.31 o 
  -4   8   3      115.35      100.74     23.16 o 
  -3   8   3       31.42       25.33      3.40 o 
  -2   8   3       25.45       28.35      1.62 o 
  -1   8   3       94.25       97.87      3.85 o 
   0   8   3      342.11      330.25      8.32 o 
   1   8   3      910.20      912.71     20.42 o 
   2   8   3      282.09      277.91      7.34 o 
   3   8   3       10.25        9.81      2.47 o 
   4   8   3        0.01       -1.60      8.96 o 
   5   8   3       26.27       48.37      7.87 o 
   6   8   3       53.63       71.70      8.99 o 
  -6   9   3       88.29      100.65     20.62 o 
  -5   9   3       27.14       37.12      9.68 o 
  -4   9   3       30.28       39.69      7.29 o 
  -3   9   3       76.63       86.71      6.14 o 
  -2   9   3       12.07       13.80      2.27 o 
  -1   9   3       96.14       77.35      4.20 o 
   0   9   3        0.83       -0.75      1.50 o 
   1   9   3      267.19      262.79      7.10 o 
   2   9   3       10.79       11.93      2.49 o 
   3   9   3      153.24      173.68     13.58 o 
   4   9   3        5.94        2.74      6.76 o 
   5   9   3        0.01       -0.56      4.61 o 
  -5  10   3        3.75        7.61      8.22 o 
  -4  10   3       15.02       19.25      5.98 o 
  -3  10   3      504.30      472.83     20.40 o 
  -2  10   3        1.12        1.69      0.97 o 
  -1  10   3        3.52        2.38      1.34 o 
   0  10   3      519.70      570.98     15.47 o 
   1  10   3      214.56      222.03      6.75 o 
   2  10   3      684.75      701.50     21.73 o 
   3  10   3        7.76        6.36      1.99 o 
   4  10   3       70.95       83.18      7.98 o 
   5  10   3        0.01        5.08      5.52 o 
  -5  11   3       53.69       62.57     17.74 o 
  -4  11   3       14.42       14.04      7.88 o 
  -3  11   3      401.44      357.75     21.67 o 
  -2  11   3      344.25      324.01     12.61 o 
  -1  11   3        3.03        5.71      1.54 o 
   0  11   3      577.24      570.50     14.44 o 
   1  11   3     3609.95     3969.34    115.15 o 
   2  11   3      559.34      570.08     16.66 o 
   3  11   3        9.99        8.00      3.48 o 
   4  11   3      212.50      207.13     14.95 o 
   5  11   3       31.79       23.82      7.15 o 
  -5  12   3        4.91        4.55      6.96 o 
  -4  12   3        1.80       10.40      5.99 o 
  -3  12   3      176.78      181.70     12.27 o 
  -2  12   3       55.13       49.35      2.72 o 
  -1  12   3       21.86       18.65      1.97 o 
   0  12   3        7.36        8.49      1.75 o 
   1  12   3       93.98       88.14      4.11 o 
   2  12   3        3.40        4.22      1.15 o 
   3  12   3       39.52       38.32      5.60 o 
   4  12   3      111.08      112.35     12.40 o 
  -4  13   3        1.52       -2.08      7.21 o 
  -3  13   3       36.67       27.30     13.51 o 
  -2  13   3      204.94      208.47     12.99 o 
  -1  13   3        0.64        0.81      1.97 o 
   0  13   3        8.45        8.49      2.51 o 
   1  13   3        0.33        0.47      1.81 o 
   2  13   3       41.08       39.50      3.51 o 
   3  13   3       47.01       48.79     28.95 o 
   4  13   3        0.17       -2.66      4.24 o 
  -3  14   3      162.97      188.24     15.50 o 
  -2  14   3      119.86      115.11      6.84 o 
  -1  14   3        8.57        8.62      2.89 o 
   0  14   3       63.00       55.18      4.37 o 
   1  14   3       92.28      116.68      6.78 o 
   2  14   3       68.08       62.93      6.58 o 
   3  14   3        1.18        0.39      6.83 o 
  -3  15   3       53.37       47.88      9.71 o 
  -2  15   3      105.63       87.60      6.63 o 
  -1  15   3      150.23      169.89      8.77 o 
   0  15   3      135.24      149.43      9.79 o 
   1  15   3        0.10        2.84      2.48 o 
   2  15   3      154.52      175.42     11.25 o 
  -2  16   3        9.50       11.25      6.99 o 
  -1  16   3       95.41      150.28     19.03 o 
   0  16   3       53.37       68.97     10.64 o 
   1  16   3        3.45        8.65      3.38 o 
  -7   0   4       91.23       65.11     14.13 o 
  -6   0   4      238.54      251.61     14.91 o 
  -5   0   4      214.01      214.50     11.12 o 
  -4   0   4       52.02       47.51      3.29 o 
  -3   0   4     2518.14     2879.93     64.38 o 
  -2   0   4     2560.57     2860.55     64.48 o 
  -1   0   4     2763.20     3092.93     51.79 o 
   0   0   4       14.29       10.05      2.40 o 
   1   0   4    22274.24    40346.93   1420.23 o 
   2   0   4     5604.81     7054.56    150.12 o 
   3   0   4       59.97       64.05      4.28 o 
   4   0   4      555.93      525.20     20.47 o 
   5   0   4      703.89      734.95     31.18 o 
   6   0   4      247.12      252.02     16.25 o 
  -7   1   4        6.40       27.69     12.62 o 
  -6   1   4      170.79      171.85      8.63 o 
  -5   1   4       50.97       39.81      3.27 o 
  -4   1   4       72.03       78.41      3.61 o 
  -3   1   4       95.63       86.15      2.62 o 
  -2   1   4        0.00        1.06      1.01 o 
  -1   1   4      229.52      242.05      3.90 o 
   0   1   4      312.71      279.12      4.44 o 
   1   1   4      329.74      320.69      7.27 o 
   2   1   4       38.50       41.72      1.85 o 
   3   1   4      307.13      296.26      6.76 o 
   4   1   4      137.62      132.47      4.82 o 
   5   1   4      550.04      578.10     22.93 o 
   6   1   4        0.20       -1.55      2.09 o 
  -7   2   4       64.68       72.67      7.96 o 
  -6   2   4      241.96      204.99     14.53 o 
  -5   2   4        8.68        6.09      2.25 o 
  -4   2   4      488.30      486.34     11.47 o 
  -3   2   4      103.32       95.50      3.68 o 
  -2   2   4       56.33       52.06      2.60 o 
  -1   2   4     2129.46     2217.13     31.08 o 
   0   2   4     3581.68     4121.66     54.44 o 
   1   2   4      393.81      405.33      6.58 o 
   2   2   4     3063.71     3358.65     51.93 o 
   3   2   4      493.63      547.71     12.77 o 
   4   2   4       70.40       68.92      3.36 o 
   5   2   4      167.31      160.16      7.93 o 
   6   2   4      171.61      188.92     12.06 o 
  -7   3   4        5.87        4.86      3.60 o 
  -6   3   4      132.70      142.15     11.98 o 
  -5   3   4        0.76        0.43      1.29 o 
  -4   3   4      106.27      105.14      4.20 o 
  -3   3   4       45.54       52.51      3.19 o 
  -2   3   4       18.73       15.63      1.19 o 
  -1   3   4       90.02       68.63      2.08 o 
   0   3   4     1556.44     1584.08     22.76 o 
   1   3   4      637.26      616.84      9.82 o 
   2   3   4      581.13      628.85     11.40 o 
   3   3   4      700.17      720.00     16.24 o 
   4   3   4       45.20       47.34      4.11 o 
   5   3   4        0.00        0.40      1.72 o 
   6   3   4        0.07       -1.84      3.14 o 
  -6   4   4       18.66       22.66      4.51 o 
  -5   4   4      157.05      165.10      5.83 o 
  -4   4   4        5.87        6.50      1.72 o 
  -3   4   4       17.22       17.49      1.27 o 
  -2   4   4       43.60       38.98      1.75 o 
  -1   4   4       67.01       73.29      2.85 o 
   0   4   4     1389.06     1391.35     21.59 o 
   1   4   4      357.40      350.84      6.99 o 
   2   4   4     2119.60     2334.57     34.83 o 
   3   4   4      171.17      170.59      6.75 o 
   4   4   4        5.66       10.12      1.81 o 
   5   4   4        0.00        3.88      3.09 o 
   6   4   4      400.33      433.27     22.77 o 
  -6   5   4      127.86      146.54     10.30 o 
  -5   5   4      431.06      422.01     13.43 o 
  -4   5   4     2163.67     2306.34     64.26 o 
  -3   5   4      173.81      159.03      6.53 o 
  -2   5   4      146.62      134.33      3.62 o 
  -1   5   4     4975.59     6225.74     98.68 o 
   0   5   4     1007.57     1119.58     17.94 o 
   1   5   4      161.86      164.02      3.75 o 
   2   5   4       41.44       35.91      1.86 o 
   3   5   4      680.30      733.89     18.59 o 
   4   5   4        7.42        8.15      2.38 o 
   5   5   4        0.67        0.68      2.05 o 
   6   5   4       26.47       23.35      3.62 o 
  -6   6   4        0.63       -2.59      4.66 o 
  -5   6   4       48.12       49.67      3.64 o 
  -4   6   4       72.77       73.22      3.57 o 
  -3   6   4        8.85       11.50      1.07 o 
  -2   6   4      318.16      334.83      6.84 o 
  -1   6   4      566.37      579.14     10.47 o 
   0   6   4        1.58        3.56      1.70 o 
   1   6   4      224.02      216.06      6.06 o 
   2   6   4       97.46      105.71      3.53 o 
   3   6   4       42.97       37.71      4.38 o 
   4   6   4       17.11       10.55      1.97 o 
   5   6   4       30.22       21.66      5.10 o 
   6   6   4       14.25       10.78      2.75 o 
  -6   7   4       39.36       38.87      7.60 o 
  -5   7   4       19.61       11.53      5.71 o 
  -4   7   4      410.97      435.96     43.97 o 
  -3   7   4        8.85       12.72      1.06 o 
  -2   7   4       99.61      103.20      3.29 o 
  -1   7   4      115.11      124.09      4.25 o 
   0   7   4      143.94      149.95      5.01 o 
   1   7   4      236.95      219.22      6.15 o 
   2   7   4       12.53       11.01      1.44 o 
   3   7   4      170.14      165.31      6.32 o 
   4   7   4       23.33       24.22      1.91 o 
   5   7   4       16.44       15.89      3.53 o 
   6   7   4        0.86        7.13      5.54 o 
  -6   8   4       52.27       65.79     13.40 o 
  -5   8   4        0.50        5.54      4.75 o 
  -4   8   4       47.41       54.07      8.10 o 
  -3   8   4      179.54      176.43      7.79 o 
  -2   8   4      718.99      761.66     16.37 o 
  -1   8   4       77.55       77.48      2.91 o 
   0   8   4      734.28      682.82     14.34 o 
   1   8   4       16.44       17.10      1.54 o 
   2   8   4     1105.29     1119.80     22.95 o 
   3   8   4       13.00       11.86      1.19 o 
   4   8   4      281.15      274.95     18.74 o 
   5   8   4       22.80       25.61      6.30 o 
   6   8   4      174.96      195.38     16.31 o 
  -6   9   4      108.60      132.61     22.97 o 
  -5   9   4        4.16       -3.57      4.69 o 
  -4   9   4       24.52       24.76      5.00 o 
  -3   9   4       74.56       73.00      6.03 o 
  -2   9   4      113.86      108.45      4.85 o 
  -1   9   4       20.95       26.51      2.46 o 
   0   9   4      155.51      164.30      4.51 o 
   1   9   4      156.07      168.45      5.02 o 
   2   9   4       84.05       86.03      5.11 o 
   3   9   4      431.00      411.98     14.27 o 
   4   9   4        0.12        1.93      5.51 o 
   5   9   4        0.96       -4.86      4.65 o 
  -5  10   4       46.82       53.49     10.20 o 
  -4  10   4      207.19      221.41     18.69 o 
  -3  10   4      154.96      137.78      8.57 o 
  -2  10   4       92.88       96.45      4.90 o 
  -1  10   4       43.98       45.47      2.98 o 
   0  10   4      231.19      208.73      5.85 o 
   1  10   4      935.82      992.97     22.22 o 
   2  10   4      721.12      682.29     19.19 o 
   3  10   4        3.72        3.39      1.20 o 
   4  10   4       36.73       34.42      6.88 o 
   5  10   4      191.06      260.82     16.45 o 
  -5  11   4        0.26       -2.76      6.00 o 
  -4  11   4       11.24       17.17     10.71 o 
  -3  11   4        0.16       -0.04      2.36 o 
  -2  11   4       35.01       31.76      2.58 o 
  -1  11   4       44.46       32.34      2.56 o 
   0  11   4       54.59       54.53      3.49 o 
   1  11   4       11.91       16.89      2.29 o 
   2  11   4      200.15      202.50      7.12 o 
   3  11   4       10.71        7.68      2.23 o 
   4  11   4       10.20       18.49      4.60 o 
   5  11   4       84.89      111.78     11.26 o 
  -4  12   4        3.30        1.78      5.50 o 
  -3  12   4      275.87      238.14     15.20 o 
  -2  12   4      165.29      122.21      5.01 o 
  -1  12   4       67.21       64.46      3.88 o 
   0  12   4       50.87       52.52      3.81 o 
   1  12   4     1271.47     1352.38     38.08 o 
   2  12   4      121.07      115.98      6.91 o 
   3  12   4       22.42       20.65      9.39 o 
   4  12   4      130.19      145.38     12.27 o 
  -4  13   4       33.01       48.51     10.30 o 
  -3  13   4      113.05      117.99     32.03 o 
  -2  13   4        4.58        4.51      3.16 o 
  -1  13   4       78.07       69.89      4.26 o 
   0  13   4       10.55       12.97      2.19 o 
   1  13   4      117.71      117.16      5.86 o 
   2  13   4        3.72        1.42      2.27 o 
   3  13   4       35.16       38.70      6.90 o 
   4  13   4       16.51       29.99      7.06 o 
  -3  14   4       20.36       30.46      9.54 o 
  -2  14   4       23.06       27.22      4.83 o 
  -1  14   4      126.73      145.67     12.62 o 
   0  14   4        1.63       10.36      4.14 o 
   1  14   4       37.77       27.42      3.97 o 
   2  14   4       16.98       15.24      3.15 o 
   3  14   4        8.20       15.40      6.14 o 
  -3  15   4        4.01       10.11      7.97 o 
  -2  15   4       19.65       11.55      3.10 o 
  -1  15   4        0.00       -1.64      3.80 o 
   0  15   4       90.76      108.70      8.02 o 
   1  15   4        0.88        0.57      2.94 o 
   2  15   4        5.37        2.96      2.86 o 
  -1  16   4       15.71       13.24      5.31 o 
   0  16   4        1.63        5.83      3.56 o 
   1  16   4        0.01       -3.56      4.36 o 
  -7   1   5       16.53       20.54      6.86 o 
  -6   1   5      203.53      183.87      9.33 o 
  -5   1   5      171.15      153.93      6.71 o 
  -4   1   5       17.19       18.91      1.76 o 
  -3   1   5       22.81       31.79      1.99 o 
  -2   1   5     1612.71     1864.42     25.65 o 
  -1   1   5     2311.72     2626.84     31.90 o 
   0   1   5      919.95      852.27     12.79 o 
   1   1   5      360.49      379.43      7.00 o 
   2   1   5     2585.65     2917.05     42.53 o 
   3   1   5      671.72      674.73     14.83 o 
   4   1   5      434.01      408.32     12.76 o 
   5   1   5      196.55      196.22     10.83 o 
   6   1   5       27.96       26.14      3.42 o 
  -7   2   5        0.24       10.09     10.88 o 
  -6   2   5      310.02      353.53     20.51 o 
  -5   2   5      171.03      155.74      6.15 o 
  -4   2   5      219.28      203.54      5.21 o 
  -3   2   5      413.37      416.18      7.22 o 
  -2   2   5      766.98      799.84     12.11 o 
  -1   2   5      755.18      789.66     11.16 o 
   0   2   5     1142.29     1168.22     16.30 o 
   1   2   5     4751.13     5618.75     75.60 o 
   2   2   5      172.24      178.45      4.90 o 
   3   2   5      306.76      283.99      6.55 o 
   4   2   5        1.31        2.14      1.85 o 
   5   2   5       13.88       12.92      2.39 o 
   6   2   5        1.82       10.04      3.70 o 
  -6   3   5      158.89      165.39     10.87 o 
  -5   3   5      461.99      479.34     18.56 o 
  -4   3   5       16.81       17.74      1.79 o 
  -3   3   5      287.14      262.52      5.98 o 
  -2   3   5      202.40      190.51      5.68 o 
  -1   3   5     1393.41     1485.45     21.60 o 
   0   3   5      354.44      361.21      5.97 o 
   1   3   5      574.76      594.32      9.90 o 
   2   3   5      736.57      765.75     13.76 o 
   3   3   5       85.73       88.79      3.22 o 
   4   3   5       90.17       88.41      4.77 o 
   5   3   5       13.02       13.22      2.44 o 
   6   3   5       32.85       32.79      5.30 o 
  -6   4   5      174.43      160.65     10.08 o 
  -5   4   5       12.54        8.49      1.75 o 
  -4   4   5      161.92      166.33      7.21 o 
  -3   4   5      412.45      419.67      8.45 o 
  -2   4   5      585.19      624.88     10.71 o 
  -1   4   5       46.69       43.60      2.01 o 
   0   4   5      346.56      329.56      6.90 o 
   1   4   5     2653.32     2888.47     47.73 o 
   2   4   5      954.11     1003.93     15.88 o 
   3   4   5      200.22      210.89      6.44 o 
   4   4   5       33.42       37.85      3.30 o 
   5   4   5       28.84       29.94      3.24 o 
   6   4   5        0.07        1.14      5.65 o 
  -6   5   5        6.50        6.15      2.69 o 
  -5   5   5     1030.01     1081.82     25.83 o 
  -4   5   5        1.57        1.43      1.06 o 
  -3   5   5       89.34       85.89      3.85 o 
  -2   5   5      171.74      177.77      5.37 o 
  -1   5   5     2898.13     3307.79     51.30 o 
   0   5   5      901.30      980.83     15.51 o 
   1   5   5      240.43      223.05      4.98 o 
   2   5   5        0.09        1.98      0.99 o 
   3   5   5        1.62       -0.15      0.96 o 
   4   5   5        5.61       10.05      2.07 o 
   5   5   5       27.33       31.34      4.03 o 
   6   5   5      140.35      162.32     12.83 o 
  -6   6   5        6.90        4.08      5.76 o 
  -5   6   5      172.25      175.67      8.78 o 
  -4   6   5     5054.92     6041.63    213.18 o 
  -3   6   5        0.18       -0.15      1.91 o 
  -2   6   5       92.72       91.20      3.17 o 
  -1   6   5      256.14      240.38      5.52 o 
   0   6   5      820.24      883.03     14.63 o 
   1   6   5       41.30       46.70      2.16 o 
   2   6   5      161.08      153.88      4.63 o 
   3   6   5      677.74      664.15     19.06 o 
   4   6   5      498.62      488.49     21.48 o 
   5   6   5       14.87       17.08      3.65 o 
   6   6   5       96.13       98.79      7.97 o 
  -6   7   5        2.73        8.19      8.32 o 
  -5   7   5      372.23      369.62     29.45 o 
  -4   7   5        8.22        4.73      1.70 o 
  -3   7   5        1.07       -0.84      1.30 o 
  -2   7   5       15.43       14.61      1.75 o 
  -1   7   5       12.25       14.62      1.67 o 
   0   7   5      631.70      666.96     12.42 o 
   1   7   5       60.96       61.98      3.02 o 
   2   7   5        0.72        2.35      1.28 o 
   3   7   5       96.25       88.00      5.11 o 
   4   7   5       19.03       14.52      2.14 o 
   5   7   5       37.22       25.42      3.94 o 
   6   7   5      116.68      138.43     12.04 o 
  -6   8   5       43.89       64.36     11.84 o 
  -5   8   5        0.18        1.13      5.01 o 
  -4   8   5      111.66      106.58      8.65 o 
  -3   8   5       69.67       66.83      3.11 o 
  -2   8   5       32.42       28.70      1.68 o 
  -1   8   5        5.98        3.79      1.31 o 
   0   8   5       23.46       25.71      1.96 o 
   1   8   5      484.70      504.54     10.79 o 
   2   8   5      214.80      213.10      6.66 o 
   3   8   5        1.54        0.02      1.11 o 
   4   8   5       87.64       67.89      4.59 o 
   5   8   5       11.77       12.92      4.03 o 
  -5   9   5      140.69      131.80     12.13 o 
  -4   9   5        1.25       -6.57      5.59 o 
  -3   9   5       13.65       12.52      1.07 o 
  -2   9   5       15.67       15.57      1.57 o 
  -1   9   5        0.01        1.75      1.29 o 
   0   9   5       74.89       97.95      3.95 o 
   1   9   5       53.39       45.52      2.29 o 
   2   9   5      200.40      196.47      6.74 o 
   3   9   5      117.33       98.26      6.65 o 
   4   9   5        0.15        1.52      2.33 o 
   5   9   5        1.00        1.57      8.51 o 
  -5  10   5      207.47      238.40     34.54 o 
  -4  10   5        4.85       10.63      5.59 o 
  -3  10   5        4.24        2.18      4.15 o 
  -2  10   5       23.03       27.59      2.80 o 
  -1  10   5        5.88        5.45      1.75 o 
   0  10   5      149.67      140.01      6.00 o 
   1  10   5     1329.29     1436.55     28.90 o 
   2  10   5      479.70      459.35     13.04 o 
   3  10   5       12.00        8.52      1.37 o 
   4  10   5       28.27       44.06      7.97 o 
   5  10   5        0.37       -4.53      9.74 o 
  -5  11   5       30.98       66.95     23.60 o 
  -4  11   5       33.10       41.92      7.37 o 
  -3  11   5       52.71       42.49      8.67 o 
  -2  11   5      299.56      220.13      8.66 o 
  -1  11   5      107.78      111.25      6.54 o 
   0  11   5       14.41       15.15      2.28 o 
   1  11   5      122.52      124.05      7.17 o 
   2  11   5     2167.47     2299.29     53.99 o 
   3  11   5        2.72        0.47      1.84 o 
   4  11   5      188.57      210.83     16.23 o 
  -4  12   5       27.36       37.96      8.43 o 
  -3  12   5       14.27       10.50      3.71 o 
  -2  12   5       87.63       62.89      4.43 o 
  -1  12   5       45.38       46.52      3.78 o 
   0  12   5       30.16       28.11      2.89 o 
   1  12   5       29.11       23.88      2.50 o 
   2  12   5      107.93      107.70      7.88 o 
   3  12   5        6.21        3.04      3.39 o 
   4  12   5        4.90        5.93      5.66 o 
  -4  13   5       14.41        6.13      6.55 o 
  -3  13   5        1.65        9.43      5.95 o 
  -2  13   5       65.17       64.97      5.07 o 
  -1  13   5      544.82      522.51     18.41 o 
   0  13   5       81.32      104.39      7.69 o 
   1  13   5        1.09        0.78      1.90 o 
   2  13   5       21.45       16.20      5.62 o 
   3  13   5      187.33      185.29     13.62 o 
   4  13   5       22.06       17.75      7.23 o 
  -3  14   5       90.80      104.26     18.17 o 
  -2  14   5      369.28      424.96     20.41 o 
  -1  14   5       49.56       47.48      5.09 o 
   0  14   5        1.79        1.95      2.47 o 
   1  14   5       46.13       48.60      8.38 o 
   2  14   5       72.49       74.14      5.75 o 
   3  14   5      187.11      182.01     14.99 o 
  -2  15   5        1.63        2.13      2.54 o 
  -1  15   5      186.02      179.38     11.34 o 
   0  15   5       11.09       19.59      4.96 o 
   1  15   5        2.82        3.47      5.65 o 
   2  15   5        0.56       -3.01      2.62 o 
  -1  16   5        5.73       13.14      4.85 o 
   0  16   5      103.69      123.28     10.18 o 
   1  16   5       33.19       33.17      4.48 o 
  -6   0   6      303.40      284.37     17.50 o 
  -5   0   6      178.90      156.37     12.58 o 
  -4   0   6      129.32       87.06      4.98 o 
  -3   0   6       74.27      111.07      5.91 o 
  -2   0   6     1678.75     1990.36     43.17 o 
  -1   0   6     6464.98     8356.79    146.46 o 
   0   0   6        0.23        1.59      1.37 o 
   1   0   6     2321.15     2489.09     55.83 o 
   2   0   6     5836.30     7123.24    159.15 o 
   3   0   6     2850.74     3327.60    121.09 o 
   4   0   6      628.47      636.79     27.71 o 
   5   0   6       38.93       38.54      5.65 o 
   6   0   6       32.45       20.42      4.96 o 
  -6   1   6      122.89      117.98      6.60 o 
  -5   1   6      270.08      267.86     10.09 o 
  -4   1   6      186.19      183.85      5.34 o 
  -3   1   6      948.82      965.85     19.01 o 
  -2   1   6      341.75      307.13      5.48 o 
  -1   1   6      587.57      587.55      8.50 o 
   0   1   6     1963.80     2109.11     30.15 o 
   1   1   6     1185.28     1172.26     18.20 o 
   2   1   6      141.08      123.50      3.56 o 
   3   1   6      836.08      867.56     17.44 o 
   4   1   6      362.79      361.16     20.38 o 
   5   1   6      101.94      112.99      6.86 o 
   6   1   6        4.27        2.38      3.36 o 
  -6   2   6       31.71       27.00      4.68 o 
  -5   2   6       11.92       12.54      2.30 o 
  -4   2   6       71.33       61.00      2.95 o 
  -3   2   6       80.99       80.53      2.84 o 
  -2   2   6      611.84      613.33     10.15 o 
  -1   2   6     2768.02     3009.61     41.63 o 
   0   2   6        9.46        7.92      1.36 o 
   1   2   6      300.01      295.43      5.40 o 
   2   2   6      627.46      663.44     10.98 o 
   3   2   6      343.90      340.71      7.97 o 
   4   2   6      401.33      379.76     13.13 o 
   5   2   6       42.22       39.75      3.87 o 
   6   2   6       21.97       22.87      8.82 o 
  -6   3   6       32.72       29.34     10.41 o 
  -5   3   6        6.50        8.77      2.05 o 
  -4   3   6        2.42        6.14      1.61 o 
  -3   3   6       92.45      109.00      3.51 o 
  -2   3   6      330.95      295.55      5.75 o 
  -1   3   6      342.71      350.53      6.29 o 
   0   3   6       25.92       88.90      7.72 o 
   1   3   6       74.06       86.00      2.82 o 
   2   3   6      324.36      343.82      7.49 o 
   3   3   6      136.63      130.97      4.64 o 
   4   3   6       68.73       78.28      4.11 o 
   5   3   6      168.53      160.43     10.05 o 
   6   3   6      100.32      130.62     10.00 o 
  -6   4   6        2.53        0.80      3.61 o 
  -5   4   6        2.43        4.26      1.87 o 
  -4   4   6       67.82       69.82      2.86 o 
  -3   4   6       53.51       44.33      2.45 o 
  -2   4   6       27.56       21.63      1.85 o 
  -1   4   6        0.29        2.20      1.03 o 
   0   4   6      626.92      655.46     10.27 o 
   1   4   6       14.20       24.26      1.94 o 
   2   4   6      307.87      302.78      6.21 o 
   3   4   6      499.18      500.99     12.52 o 
   4   4   6      105.11      102.42      4.89 o 
   5   4   6        0.09        5.81      3.42 o 
   6   4   6       85.93      102.42     10.27 o 
  -6   5   6       15.00       17.19      5.60 o 
  -5   5   6        8.95       13.89      2.37 o 
  -4   5   6      304.22      323.00     10.77 o 
  -3   5   6      854.32      875.00     16.63 o 
  -2   5   6       70.89       75.78      2.70 o 
  -1   5   6      153.50      155.87      3.69 o 
   0   5   6     2181.57     2456.29     38.06 o 
   1   5   6      540.96      568.85     15.34 o 
   2   5   6        6.76        9.42      1.34 o 
   3   5   6       34.56       42.40      2.79 o 
   4   5   6      123.32      131.08      5.37 o 
   5   5   6       54.03       46.08      5.91 o 
   6   5   6        2.21        4.77      3.80 o 
  -6   6   6       17.41       16.53      6.05 o 
  -5   6   6        4.11        4.06      2.81 o 
  -4   6   6      128.45      133.19      6.19 o 
  -3   6   6      328.00      355.98     10.43 o 
  -2   6   6      194.13      211.68      5.18 o 
  -1   6   6      140.93      154.37      5.13 o 
   0   6   6      115.20      134.91      4.31 o 
   1   6   6       26.59       27.44      1.90 o 
   2   6   6        9.59       14.15      1.87 o 
   3   6   6      143.51      130.66      5.84 o 
   4   6   6       36.25       32.45      4.26 o 
   5   6   6       18.87        1.15      5.69 o 
   6   6   6       17.08       21.37      5.45 o 
  -6   7   6        7.32        6.45      7.70 o 
  -5   7   6       12.16        7.41      6.00 o 
  -4   7   6        0.03       -1.23      1.05 o 
  -3   7   6       93.51       79.25      3.94 o 
  -2   7   6      535.94      534.86     12.02 o 
  -1   7   6      208.44      230.12      5.49 o 
   0   7   6       41.55       53.64      2.85 o 
   1   7   6       89.37       75.03      2.64 o 
   2   7   6        6.30        7.47      1.38 o 
   3   7   6       10.87        8.41      1.57 o 
   4   7   6      201.60      155.82      8.07 o 
   5   7   6       13.62        8.10      4.06 o 
  -6   8   6       38.40       33.98      8.48 o 
  -5   8   6      232.42      245.45     34.61 o 
  -4   8   6        0.20        3.87      2.70 o 
  -3   8   6       82.05       84.63      4.32 o 
  -2   8   6       11.35       11.36      1.69 o 
  -1   8   6      342.33      334.57      8.34 o 
   0   8   6       66.90       56.65      2.74 o 
   1   8   6        0.34        0.37      1.24 o 
   2   8   6      366.85      362.99      8.85 o 
   3   8   6      332.88      344.17     10.76 o 
   4   8   6        0.03        1.64      1.57 o 
   5   8   6       91.47       89.20      8.03 o 
  -5   9   6        1.64       11.46      6.43 o 
  -4   9   6       36.09       37.35      4.15 o 
  -3   9   6       22.41       24.64      1.86 o 
  -2   9   6       14.39       14.83      1.64 o 
  -1   9   6        1.16        1.09      1.25 o 
   0   9   6      124.34      123.27      5.11 o 
   1   9   6      797.92      818.51     21.41 o 
   2   9   6      368.16      334.84     10.93 o 
   3   9   6       12.81       15.31      1.98 o 
   4   9   6       23.80       18.64      3.43 o 
   5   9   6       29.53       27.27      7.89 o 
  -5  10   6       46.50       59.85      9.78 o 
  -4  10   6        0.30        4.94      6.63 o 
  -3  10   6       57.94       68.64      3.39 o 
  -2  10   6       13.70        9.98      1.86 o 
  -1  10   6      240.62      228.64      8.20 o 
   0  10   6      110.53      109.58      4.78 o 
   1  10   6      130.89      134.56      5.41 o 
   2  10   6      872.44      943.14     24.66 o 
   3  10   6      215.13      192.84      8.98 o 
   4  10   6       35.09       39.04     10.74 o 
   5  10   6        4.64        4.63     16.04 o 
  -5  11   6       49.84       52.43     11.27 o 
  -4  11   6       84.49       75.68      9.71 o 
  -3  11   6      215.20      223.79     12.42 o 
  -2  11   6       13.99       26.88      2.47 o 
  -1  11   6        1.85        3.56      2.08 o 
   0  11   6      152.87      146.97      6.27 o 
   1  11   6      254.31      247.02      7.80 o 
   2  11   6        0.60        1.07      2.03 o 
   3  11   6        0.11        1.22      5.25 o 
   4  11   6       45.54       54.48     10.74 o 
  -4  12   6        5.81        7.04      8.16 o 
  -3  12   6        5.88        6.76      1.37 o 
  -2  12   6      264.51      226.56     13.32 o 
  -1  12   6      321.77      305.77     12.74 o 
   0  12   6        5.02        7.70      2.11 o 
   1  12   6       67.55       61.12      3.89 o 
   2  12   6      857.35      919.94     39.17 o 
   3  12   6      320.76      356.90     19.30 o 
   4  12   6       53.06       41.76     11.18 o 
  -4  13   6        9.66        5.84      7.71 o 
  -3  13   6       27.00       22.40      8.10 o 
  -2  13   6       30.48       35.65      3.96 o 
  -1  13   6       65.83       57.83      6.73 o 
   0  13   6      285.44      282.24     19.53 o 
   1  13   6        0.11        1.23      2.25 o 
   2  13   6       94.96       88.94     11.97 o 
   3  13   6      185.18      190.75     12.47 o 
  -3  14   6       12.35        0.87      7.77 o 
  -2  14   6       66.37       57.11      6.64 o 
  -1  14   6       79.72      103.94      9.24 o 
   0  14   6       28.60       32.33      5.66 o 
   1  14   6        0.38        2.23      3.13 o 
   2  14   6        7.81        1.21      4.54 o 
   3  14   6        1.42        2.63      5.21 o 
  -2  15   6       35.26       42.90      4.68 o 
  -1  15   6      191.58      180.04     10.74 o 
   0  15   6        2.64        4.80      4.61 o 
   1  15   6       26.16       32.87      5.96 o 
   2  15   6        0.70        2.62      2.80 o 
  -6   1   7       18.49       12.87      4.99 o 
  -5   1   7       62.78       49.43      3.91 o 
  -4   1   7       28.87       29.89      2.78 o 
  -3   1   7      222.63      233.07      5.55 o 
  -2   1   7      500.48      611.43     10.51 o 
  -1   1   7      767.71      864.38     13.44 o 
   0   1   7       67.17       65.25      2.91 o 
   1   1   7        3.77        2.38      1.30 o 
   2   1   7     1943.42     2078.25     34.17 o 
   3   1   7        1.51        3.61      1.56 o 
   4   1   7      777.12      773.34     25.10 o 
   5   1   7       32.38       35.20      4.83 o 
   6   1   7       35.70       29.20      5.28 o 
  -6   2   7        7.59        1.44      4.42 o 
  -5   2   7       65.81       61.62      3.34 o 
  -4   2   7       12.16       12.71      2.04 o 
  -3   2   7       93.95       84.26      2.99 o 
  -2   2   7      296.08      323.15      6.18 o 
  -1   2   7      369.66      387.67      8.09 o 
   0   2   7       99.59       80.01      3.05 o 
   1   2   7     1621.97     1678.53     24.41 o 
   2   2   7      889.74      939.25     15.95 o 
   3   2   7      221.92      204.98      7.10 o 
   4   2   7      229.20      217.27      8.72 o 
   5   2   7        5.24        4.89      2.50 o 
   6   2   7      151.28      159.30     11.41 o 
  -6   3   7       74.78       75.76      8.93 o 
  -5   3   7      109.16      106.64      5.42 o 
  -4   3   7        3.77        4.85      1.60 o 
  -3   3   7       46.82       43.77      2.01 o 
  -2   3   7       70.66       78.45      3.50 o 
  -1   3   7      909.77      872.58     14.59 o 
   0   3   7        5.30        4.56      1.15 o 
   1   3   7      982.72      966.63     16.97 o 
   2   3   7      106.20       97.74      3.21 o 
   3   3   7      128.65      106.94      5.84 o 
   4   3   7       23.48       23.94      3.96 o 
   5   3   7       53.14       55.66      4.63 o 
   6   3   7        0.15       -0.79      2.80 o 
  -6   4   7       48.59       45.17      5.51 o 
  -5   4   7        0.00        1.64      2.03 o 
  -4   4   7      342.94      331.63      8.20 o 
  -3   4   7       87.12       89.09      3.74 o 
  -2   4   7      297.26      292.04      6.05 o 
  -1   4   7      345.68      373.90      6.46 o 
   0   4   7       97.75      110.54      3.51 o 
   1   4   7       69.71       66.46      2.60 o 
   2   4   7      260.55      238.55      5.77 o 
   3   4   7       10.46       10.57      2.17 o 
   4   4   7      224.24      227.87     10.10 o 
   5   4   7        2.90        3.66      2.50 o 
   6   4   7       63.39       75.52      8.07 o 
  -6   5   7      114.89      120.04     13.15 o 
  -5   5   7      141.94      120.48     15.02 o 
  -4   5   7     2447.00     2634.98     58.07 o 
  -3   5   7      103.57       94.92      3.24 o 
  -2   5   7      388.88      342.41      6.97 o 
  -1   5   7      242.90      279.72      6.09 o 
   0   5   7     1369.54     1440.39     22.11 o 
   1   5   7      119.28      127.87      4.76 o 
   2   5   7      286.35      253.17      6.56 o 
   3   5   7       22.52       21.46      1.86 o 
   4   5   7       60.30       50.87      3.28 o 
   5   5   7       12.68       12.36      5.93 o 
   6   5   7       11.89       17.10      4.54 o 
  -6   6   7       45.68       69.98     14.98 o 
  -5   6   7      496.92      533.47     28.79 o 
  -4   6   7      646.14      674.41     15.56 o 
  -3   6   7     2241.44     2343.28     46.73 o 
  -2   6   7      382.37      391.92      8.16 o 
  -1   6   7       47.19       43.24      3.04 o 
   0   6   7     1591.37     1723.85     31.38 o 
   1   6   7       23.68       37.37      2.35 o 
   2   6   7        1.44        1.29      1.44 o 
   3   6   7        0.11        1.26      1.52 o 
   4   6   7      281.22      311.50     11.94 o 
   5   6   7       24.01       20.48      8.38 o 
  -6   7   7      138.00      115.94     14.93 o 
  -5   7   7      128.66      106.56     10.39 o 
  -4   7   7     1443.89     1469.89     46.06 o 
  -3   7   7       27.17       23.48      2.36 o 
  -2   7   7      741.10      711.46     14.41 o 
  -1   7   7      113.42      110.34      4.01 o 
   0   7   7      624.68      616.95     12.21 o 
   1   7   7       42.01       36.06      2.44 o 
   2   7   7      551.18      527.49     12.73 o 
   3   7   7       89.75      101.24      5.80 o 
   4   7   7       78.82       51.54      5.80 o 
   5   7   7       12.06        5.78      3.33 o 
  -5   8   7        2.42       -0.04      6.14 o 
  -4   8   7       42.87       35.66      2.54 o 
  -3   8   7       99.35       91.38      5.57 o 
  -2   8   7       21.65       20.61      1.84 o 
  -1   8   7        2.59        2.56      1.27 o 
   0   8   7        7.73        8.12      1.84 o 
   1   8   7      102.40       93.91      3.85 o 
   2   8   7       16.97       20.57      2.31 o 
   3   8   7       91.25       79.94      4.52 o 
   4   8   7        2.21        2.98      2.55 o 
   5   8   7        1.28       10.38      3.20 o 
  -5   9   7        0.02       -5.93      7.96 o 
  -4   9   7        6.37       10.47      2.48 o 
  -3   9   7       17.28       14.05      1.88 o 
  -2   9   7       49.66       38.07      2.49 o 
  -1   9   7       62.00       62.77      3.25 o 
   0   9   7      113.44      105.01      4.48 o 
   1   9   7      118.06      139.76      5.09 o 
   2   9   7      137.95      128.72      7.21 o 
   3   9   7        4.56        1.25      2.67 o 
   4   9   7       64.02       56.06      5.84 o 
   5   9   7       12.65       17.44      7.25 o 
  -5  10   7       17.86       21.76     17.61 o 
  -4  10   7        3.62        1.40      7.06 o 
  -3  10   7        4.41        5.79      2.06 o 
  -2  10   7       35.33       26.00      2.45 o 
  -1  10   7       30.40       33.59      2.89 o 
   0  10   7        3.23        3.03      1.76 o 
   1  10   7      336.10      314.53     10.10 o 
   2  10   7      283.37      313.48     11.30 o 
   3  10   7        0.63       -1.60      2.28 o 
   4  10   7        2.95        0.20      4.97 o 
  -4  11   7       22.30       32.05      7.93 o 
  -3  11   7        6.58       12.40      3.79 o 
  -2  11   7      579.83      511.17     19.15 o 
  -1  11   7       36.21       16.26      2.62 o 
   0  11   7      302.65      297.08     10.90 o 
   1  11   7       28.79       21.95      3.23 o 
   2  11   7      555.76      619.58     26.53 o 
   3  11   7      271.09      263.71     17.58 o 
   4  11   7        0.20       -2.49     13.67 o 
  -4  12   7       31.67       43.96      9.33 o 
  -3  12   7       15.65       13.39      2.86 o 
  -2  12   7       10.52       18.82      5.17 o 
  -1  12   7       31.53       24.96      3.64 o 
   0  12   7        2.71        3.21      2.06 o 
   1  12   7       16.87       16.63      3.16 o 
   2  12   7      108.53      116.33      9.04 o 
   3  12   7      194.13      183.28     13.46 o 
   4  12   7        2.32        1.57      7.32 o 
  -3  13   7       30.38       22.87      8.04 o 
  -2  13   7       67.32       94.49     10.50 o 
  -1  13   7      183.71      200.11     13.11 o 
   0  13   7      288.30      312.10     18.14 o 
   1  13   7        3.13        3.49      3.68 o 
   2  13   7       36.83       41.48      5.31 o 
   3  13   7       84.34       91.73     11.94 o 
  -3  14   7      102.78      113.28     14.03 o 
  -2  14   7       28.46       21.39      4.04 o 
  -1  14   7      143.92      144.50      9.74 o 
   0  14   7       21.90       19.03      4.89 o 
   1  14   7       20.36       26.19      5.11 o 
   2  14   7       21.10       19.11      4.24 o 
  -2  15   7        1.09        5.74      3.45 o 
  -1  15   7       15.64       17.76      4.34 o 
   0  15   7        3.55       -2.92      4.93 o 
   1  15   7      200.49      217.01     22.05 o 
  -6   0   8       65.90       73.76      9.66 o 
  -5   0   8     1278.85     1265.57     37.35 o 
  -4   0   8        5.81        2.16      2.80 o 
  -3   0   8      171.00      140.22      6.69 o 
  -2   0   8     1393.53     1482.31     35.41 o 
  -1   0   8       43.48       47.92      3.11 o 
   0   0   8     2150.37     2291.77     56.22 o 
   1   0   8      247.86      232.89      9.92 o 
   2   0   8     3520.17     3942.61     97.77 o 
   3   0   8      618.94      645.46     19.86 o 
   4   0   8      797.88      813.31     31.89 o 
   5   0   8       76.96       70.54      8.37 o 
   6   0   8      772.32      806.59     68.79 o 
  -6   1   8        1.69        6.90      5.19 o 
  -5   1   8      387.43      365.52     10.29 o 
  -4   1   8      494.47      497.77     12.62 o 
  -3   1   8      414.80      388.04      9.01 o 
  -2   1   8      101.20       99.65      3.10 o 
  -1   1   8      127.91      153.64      4.07 o 
   0   1   8      379.23      371.47      7.06 o 
   1   1   8      192.53      182.17      4.50 o 
   2   1   8     1297.13     1356.70     22.01 o 
   3   1   8      103.30       88.81      4.16 o 
   4   1   8      176.94      178.88      7.37 o 
   5   1   8        0.01        1.77      3.30 o 
   6   1   8        1.09       -4.60      3.07 o 
  -6   2   8       18.69       19.48      5.40 o 
  -5   2   8       24.20       21.93      2.73 o 
  -4   2   8        0.03        1.74      1.59 o 
  -3   2   8      128.91      115.36      4.01 o 
  -2   2   8      147.08      168.42      4.89 o 
  -1   2   8        5.85        6.67      1.28 o 
   0   2   8      463.03      456.69      9.00 o 
   1   2   8       65.57       57.87      3.94 o 
   2   2   8       78.44       75.60      3.30 o 
   3   2   8       95.71       87.12      7.03 o 
   4   2   8       45.59       56.55      4.11 o 
   5   2   8       30.89       30.36      3.87 o 
   6   2   8        3.72        6.32      3.55 o 
  -6   3   8       12.65        6.43      4.18 o 
  -5   3   8        0.09       -0.07      2.01 o 
  -4   3   8       60.21       62.30      3.16 o 
  -3   3   8        2.65        1.50      1.48 o 
  -2   3   8        0.86        1.26      1.33 o 
  -1   3   8      106.30      108.48      3.76 o 
   0   3   8        3.75        2.81      1.22 o 
   1   3   8        0.80        0.93      1.20 o 
   2   3   8        4.75        4.71      1.49 o 
   3   3   8       23.19       25.68      2.82 o 
   4   3   8        2.58       -1.35      1.93 o 
   5   3   8       14.92       18.26      3.43 o 
   6   3   8       85.81       90.75      8.86 o 
  -6   4   8       16.72       20.71      8.28 o 
  -5   4   8       13.54       18.45      2.69 o 
  -4   4   8       14.20       10.24      2.32 o 
  -3   4   8        8.61        5.25      1.64 o 
  -2   4   8      199.50      203.38      5.43 o 
  -1   4   8        5.73        6.84      1.46 o 
   0   4   8      127.78      114.12      3.57 o 
   1   4   8       33.15       33.17      2.07 o 
   2   4   8       53.31       49.88      3.22 o 
   3   4   8        6.26        5.29      1.61 o 
   4   4   8      117.75      109.83      6.40 o 
   5   4   8       55.50       64.52      6.26 o 
   6   4   8       15.72       17.71      5.00 o 
  -6   5   8       39.24       52.22     16.35 o 
  -5   5   8        9.67        8.75      5.73 o 
  -4   5   8      281.32      262.37     12.20 o 
  -3   5   8     1680.06     1739.59     33.24 o 
  -2   5   8      130.78      129.21      4.81 o 
  -1   5   8       24.31       32.27      1.96 o 
   0   5   8        0.02        0.46      1.34 o 
   1   5   8      172.38      187.47      5.85 o 
   2   5   8       23.10       24.72      2.11 o 
   3   5   8       10.40        6.87      1.85 o 
   4   5   8      155.24      128.22      7.25 o 
   5   5   8        1.88       -1.32      2.84 o 
  -6   6   8       12.00       22.70      8.28 o 
  -5   6   8        0.21        4.11      5.04 o 
  -4   6   8       12.09       10.32      1.98 o 
  -3   6   8      129.00      134.74      4.90 o 
  -2   6   8      408.72      403.77      8.65 o 
  -1   6   8       68.17       77.81      3.66 o 
   0   6   8       28.72       33.23      2.34 o 
   1   6   8      178.63      183.03      5.77 o 
   2   6   8       61.64       63.47      3.02 o 
   3   6   8       53.30       45.36      3.02 o 
   4   6   8       98.96       61.79      9.40 o 
   5   6   8       32.86       37.78      5.11 o 
  -6   7   8       63.10       56.69     13.85 o 
  -5   7   8       14.42       25.64     11.67 o 
  -4   7   8      156.09      148.55      5.73 o 
  -3   7   8      275.30      290.26      8.28 o 
  -2   7   8       21.82       20.74      2.00 o 
  -1   7   8      345.78      327.79      9.11 o 
   0   7   8       31.39       41.11      2.37 o 
   1   7   8        5.40        6.19      1.79 o 
   2   7   8      124.36      127.47      5.90 o 
   3   7   8        2.18        8.13      2.49 o 
   4   7   8       18.85       21.70      6.39 o 
   5   7   8       27.99       14.25      6.21 o 
  -5   8   8       47.92       78.61     12.28 o 
  -4   8   8      302.22      285.85     12.10 o 
  -3   8   8        9.59        7.32      2.14 o 
  -2   8   8      250.98      249.11      7.89 o 
  -1   8   8       30.65       35.82      2.73 o 
   0   8   8      149.07      133.87      5.15 o 
   1   8   8       89.20       79.71      4.27 o 
   2   8   8       93.67      100.31      6.89 o 
   3   8   8       64.89       60.53      4.40 o 
   4   8   8       56.18       46.89      5.44 o 
   5   8   8        3.84        2.79      3.22 o 
  -5   9   8        0.04        7.46      8.36 o 
  -4   9   8       35.83       23.42      5.07 o 
  -3   9   8        0.89        2.67      1.74 o 
  -2   9   8       83.11       64.87      4.03 o 
  -1   9   8       70.07       75.00      4.48 o 
   0   9   8      417.07      403.66     12.76 o 
   1   9   8       16.30       14.11      2.01 o 
   2   9   8      464.99      444.39     15.70 o 
   3   9   8       33.66       31.25      9.60 o 
   4   9   8       10.17       17.37      4.12 o 
   5   9   8      119.20      106.37     10.06 o 
  -5  10   8      108.25      154.49     26.61 o 
  -4  10   8       79.33       87.67     22.44 o 
  -3  10   8       46.56       51.61      4.82 o 
  -2  10   8       15.57       33.51      2.96 o 
  -1  10   8       96.18       87.29      4.51 o 
   0  10   8       59.84       47.73      3.50 o 
   1  10   8      279.53      291.71     10.07 o 
   2  10   8      101.85       98.33      5.86 o 
   3  10   8       45.94       49.42      8.84 o 
   4  10   8       76.32       80.70     13.17 o 
  -4  11   8      102.96      118.67     24.39 o 
  -3  11   8       96.36       91.65      8.78 o 
  -2  11   8       92.30       95.99      8.24 o 
  -1  11   8       94.20      112.21      5.43 o 
   0  11   8        9.50        7.25      2.19 o 
   1  11   8        3.94        3.12      1.99 o 
   2  11   8      268.31      269.29     14.48 o 
   3  11   8        6.94       13.54      3.93 o 
   4  11   8       23.55       20.89      3.90 o 
  -4  12   8        0.08        5.44     10.87 o 
  -3  12   8        0.70        3.85      3.94 o 
  -2  12   8      113.31      105.47     12.62 o 
  -1  12   8        9.83        6.10      3.32 o 
   0  12   8       86.05       80.09      5.94 o 
   1  12   8       92.82       99.43      7.33 o 
   2  12   8      405.79      422.04     38.34 o 
   3  12   8       75.65       62.90      6.23 o 
  -3  13   8       46.33       46.26      6.36 o 
  -2  13   8        3.23        9.49      3.54 o 
  -1  13   8       26.46       26.60      5.79 o 
   0  13   8       99.28      109.53      7.94 o 
   1  13   8        9.57        3.56      4.23 o 
   2  13   8       47.94       54.12      5.84 o 
   3  13   8      116.05      134.23     10.28 o 
  -2  14   8       96.14       96.99      9.80 o 
  -1  14   8        6.72        6.13      3.82 o 
   0  14   8       12.63       15.43      5.07 o 
   1  14   8        0.00        9.94      4.71 o 
   2  14   8       10.99       10.95      7.47 o 
  -1  15   8       25.01       29.41      8.92 o 
   0  15   8      219.69      275.84     25.04 o 
  -6   1   9        1.76        4.10      4.12 o 
  -5   1   9      275.91      238.08     10.28 o 
  -4   1   9        1.84        2.62      1.71 o 
  -3   1   9        0.50        0.26      1.42 o 
  -2   1   9      236.51      245.96      5.54 o 
  -1   1   9      546.70      602.35     10.98 o 
   0   1   9        0.21        0.71      1.26 o 
   1   1   9      206.19      189.49      5.36 o 
   2   1   9       27.84       28.83      2.32 o 
   3   1   9     2373.54     2527.61     58.63 o 
   4   1   9        7.53       14.31      2.36 o 
   5   1   9        0.82        2.97      2.69 o 
   6   1   9        0.24        2.34      4.18 o 
  -6   2   9       83.29       92.40      8.27 o 
  -5   2   9       26.35       25.81      3.12 o 
  -4   2   9       83.13       75.71      3.81 o 
  -3   2   9       93.01       97.71      3.96 o 
  -2   2   9      498.06      492.67     10.89 o 
  -1   2   9       29.45       33.12      1.89 o 
   0   2   9       55.85       59.15      2.87 o 
   1   2   9      147.09      128.45      4.92 o 
   2   2   9      209.75      198.94      5.79 o 
   3   2   9      234.15      222.41      8.98 o 
   4   2   9       40.94       35.00      3.38 o 
   5   2   9       27.53       20.35      3.36 o 
   6   2   9       28.81       40.69      9.14 o 
  -6   3   9        5.09       16.44      5.06 o 
  -5   3   9      333.41      337.24     11.53 o 
  -4   3   9       83.64       83.29      4.22 o 
  -3   3   9      421.96      393.59     10.13 o 
  -2   3   9       44.44       48.05      2.65 o 
  -1   3   9        7.25        9.26      1.40 o 
   0   3   9        2.70       25.71      3.27 o 
   1   3   9       24.37       24.31      1.84 o 
   2   3   9      129.09      129.09      4.36 o 
   3   3   9        0.00       26.12      4.38 o 
   4   3   9        8.72        7.12      3.91 o 
   5   3   9        3.11        3.17      2.95 o 
  -6   4   9       56.55       59.54      6.51 o 
  -5   4   9        2.09        0.10      3.35 o 
  -4   4   9        8.37        6.89      3.32 o 
  -3   4   9      391.41      366.65      9.63 o 
  -2   4   9      265.84      255.40      6.85 o 
  -1   4   9      277.70      275.67      6.53 o 
   0   4   9      443.54      420.91      8.71 o 
   1   4   9      356.74      337.28      8.20 o 
   2   4   9      119.56      115.95      5.22 o 
   3   4   9       45.48       45.81      4.60 o 
   4   4   9        0.58        0.04      1.87 o 
   5   4   9       22.44       23.21      4.80 o 
  -6   5   9       17.55       21.72     11.48 o 
  -5   5   9       58.31       48.89      8.19 o 
  -4   5   9       15.92       13.86      2.53 o 
  -3   5   9     1280.23     1322.51     26.83 o 
  -2   5   9      116.11      113.22      3.94 o 
  -1   5   9       72.11       69.50      3.10 o 
   0   5   9       57.65       56.51      2.97 o 
   1   5   9     2478.74     2652.83     52.06 o 
   2   5   9       30.29       30.06      2.52 o 
   3   5   9       75.72       86.05      5.44 o 
   4   5   9      144.43      144.79      9.19 o 
   5   5   9       19.17       20.15      4.67 o 
  -6   6   9        1.75        7.45      5.44 o 
  -5   6   9       66.46       72.38      7.75 o 
  -4   6   9      558.64      560.23     19.40 o 
  -3   6   9     1784.56     1885.08     42.43 o 
  -2   6   9       36.73       39.72      2.65 o 
  -1   6   9       34.31       31.75      2.45 o 
   0   6   9      691.15      634.67     15.06 o 
   1   6   9     2192.14     2317.92     57.52 o 
   2   6   9        1.39       -0.04      1.87 o 
   3   6   9      525.76      579.18     19.69 o 
   4   6   9       52.45       44.43      4.04 o 
   5   6   9      125.02      134.71     14.31 o 
  -5   7   9        9.42        9.41      7.73 o 
  -4   7   9        1.01       -0.94      2.69 o 
  -3   7   9     1007.39     1018.08     24.75 o 
  -2   7   9       38.64       30.90      2.35 o 
  -1   7   9       43.50       47.05      2.83 o 
   0   7   9        0.04        1.01      1.43 o 
   1   7   9     1285.21     1331.29     36.22 o 
   2   7   9        9.72       16.45      3.02 o 
   3   7   9      442.22      467.27     17.29 o 
   4   7   9      190.07      208.22     26.15 o 
   5   7   9       11.83       13.41      4.45 o 
  -5   8   9        1.47        1.20     10.54 o 
  -4   8   9        6.26        6.11      3.98 o 
  -3   8   9        7.87        8.88      2.27 o 
  -2   8   9      214.12      200.36      7.31 o 
  -1   8   9      123.84      117.04      5.39 o 
   0   8   9      323.10      323.84      9.95 o 
   1   8   9        9.57        6.69      2.42 o 
   2   8   9        5.14        4.24      2.00 o 
   3   8   9        2.06        1.15      2.35 o 
   4   8   9       41.63       30.81      4.11 o 
   5   8   9        0.00       -4.07      4.58 o 
  -5   9   9       22.27        8.16      8.40 o 
  -4   9   9       25.19       26.96      8.85 o 
  -3   9   9       54.80       52.13      4.45 o 
  -2   9   9        1.88        0.32      2.03 o 
  -1   9   9       67.68       64.86      4.73 o 
   0   9   9       12.18       20.64      2.60 o 
   1   9   9        7.65        7.40      2.66 o 
   2   9   9       16.58       19.34      3.69 o 
   3   9   9       17.90       21.98      4.03 o 
   4   9   9       61.21       57.81     10.63 o 
  -4  10   9       56.11       78.43     11.28 o 
  -3  10   9        7.04        6.65      3.62 o 
  -2  10   9      226.70      188.60     10.63 o 
  -1  10   9        0.38        0.74      1.77 o 
   0  10   9       51.79       45.31      3.55 o 
   1  10   9        8.18        8.67      2.12 o 
   2  10   9      116.55      128.32      7.02 o 
   3  10   9       64.65       95.49     14.35 o 
   4  10   9       18.27       17.40      3.57 o 
  -4  11   9       50.34       67.82     11.13 o 
  -3  11   9       39.10       46.52      6.31 o 
  -2  11   9        0.01        0.04      6.43 o 
  -1  11   9      730.84      677.36     33.31 o 
   0  11   9        0.33        2.66      1.94 o 
   1  11   9      173.15      191.72     11.03 o 
   2  11   9      146.40      159.09     11.09 o 
   3  11   9     1101.70     1254.18     58.54 o 
  -3  12   9       99.30       93.86      9.57 o 
  -2  12   9      231.46      213.62     15.75 o 
  -1  12   9        3.90        2.48      2.56 o 
   0  12   9      122.80      127.89      9.07 o 
   1  12   9       65.99       80.31      6.10 o 
   2  12   9       10.91        3.13      4.16 o 
   3  12   9        5.12       14.20      3.85 o 
  -3  13   9        1.15       -0.87      5.82 o 
  -2  13   9        8.43        9.13      4.02 o 
  -1  13   9        7.65       22.32      6.23 o 
   0  13   9        0.88        6.31      3.61 o 
   1  13   9      152.85      155.95     13.78 o 
   2  13   9       13.94       23.02      5.46 o 
  -2  14   9        0.08        4.61      4.21 o 
  -1  14   9        4.91       -1.70      4.01 o 
   0  14   9        0.20        3.61      5.83 o 
   1  14   9      133.97      125.92     11.73 o 
  -6   0  10      121.56      102.83     12.91 o 
  -5   0  10      587.15      687.64     54.58 o 
  -4   0  10      707.39      574.49     23.00 o 
  -3   0  10       25.45       24.44      4.24 o 
  -2   0  10       54.00       65.09      5.74 o 
  -1   0  10     1981.30     2224.65     62.18 o 
   0   0  10      285.09      284.23      9.50 o 
   1   0  10      996.67     1006.99     36.34 o 
   2   0  10        6.73        5.96      3.01 o 
   3   0  10      854.53      830.13     35.25 o 
   4   0  10       32.58       26.42      5.01 o 
   5   0  10       59.86       59.05      8.88 o 
  -6   1  10        2.35        4.45      4.59 o 
  -5   1  10       20.57       18.62      3.27 o 
  -4   1  10      783.31      721.82     24.69 o 
  -3   1  10      142.39      141.79      4.61 o 
  -2   1  10       19.56       16.53      1.99 o 
  -1   1  10      336.06      340.19      8.58 o 
   0   1  10       11.55       10.00      1.49 o 
   1   1  10        0.10        1.38      1.22 o 
   2   1  10      298.19      270.80      9.42 o 
   3   1  10      584.18      549.31     17.03 o 
   4   1  10      283.88      276.81     13.00 o 
   5   1  10       14.47        9.75      3.71 o 
  -6   2  10        6.00        9.24      3.61 o 
  -5   2  10       85.06       77.15      5.05 o 
  -4   2  10        7.57        5.66      2.22 o 
  -3   2  10        3.18        3.69      1.85 o 
  -2   2  10      126.27      126.13      4.32 o 
  -1   2  10       33.11       29.86      1.93 o 
   0   2  10        8.26        6.70      1.60 o 
   1   2  10      450.58      441.75     10.65 o 
   2   2  10      137.06      120.43      4.68 o 
   3   2  10      184.52      163.94      6.69 o 
   4   2  10       84.50       80.51      6.75 o 
   5   2  10      264.29      253.92     15.42 o 
  -6   3  10       12.20        9.25      3.98 o 
  -5   3  10       25.08       26.75      3.53 o 
  -4   3  10      167.87      143.06      6.88 o 
  -3   3  10       90.92       87.62      4.60 o 
  -2   3  10       88.09       79.24      3.32 o 
  -1   3  10      100.64       88.19      3.19 o 
   0   3  10        9.11        9.62      2.08 o 
   1   3  10       92.19       97.82      4.12 o 
   2   3  10       67.92       67.98      4.03 o 
   3   3  10       96.65       91.35      5.27 o 
   4   3  10       73.54       81.04      5.33 o 
   5   3  10       67.92       66.27      8.28 o 
  -6   4  10        1.53        4.00      8.10 o 
  -5   4  10        0.36       -3.54      4.73 o 
  -4   4  10        0.03       -1.23      1.87 o 
  -3   4  10     1716.73     1812.13     48.62 o 
  -2   4  10       85.09       81.74      3.69 o 
  -1   4  10        1.81        3.14      1.68 o 
   0   4  10        0.15        2.84      1.45 o 
   1   4  10       41.16       37.04      3.13 o 
   2   4  10       20.99       21.49      3.31 o 
   3   4  10       26.85       25.56      2.81 o 
   4   4  10       72.25       60.80      4.65 o 
   5   4  10      236.02      249.13     16.43 o 
  -5   5  10       28.88       28.42     12.71 o 
  -4   5  10       12.72        7.94      3.10 o 
  -3   5  10      174.49      178.49      6.44 o 
  -2   5  10     2148.79     2415.65     48.15 o 
  -1   5  10        1.29        0.19      1.22 o 
   0   5  10      451.94      440.89     10.94 o 
   1   5  10      198.47      197.58      7.24 o 
   2   5  10      113.16      119.19      6.14 o 
   3   5  10        0.00        2.40      1.88 o 
   4   5  10        2.41        1.24      2.39 o 
   5   5  10      197.03      184.27     13.84 o 
  -5   6  10       70.14       51.88      9.98 o 
  -4   6  10       11.52        8.72      2.58 o 
  -3   6  10       91.70       87.93      4.76 o 
  -2   6  10      203.91      216.61      8.02 o 
  -1   6  10      137.12      126.08      5.08 o 
   0   6  10        0.31       -1.24      1.81 o 
   1   6  10       20.61       24.37      2.66 o 
   2   6  10      126.49      111.98      5.38 o 
   3   6  10       24.22       23.99      2.92 o 
   4   6  10       57.76       43.50      8.14 o 
   5   6  10        0.00       -1.62      3.38 o 
  -5   7  10       40.36       65.90     11.00 o 
  -4   7  10        8.33        4.30      2.90 o 
  -3   7  10      142.30      140.90      5.87 o 
  -2   7  10      275.27      266.33     11.99 o 
  -1   7  10       31.01       30.33      2.98 o 
   0   7  10        5.69        3.34      2.48 o 
   1   7  10       88.17       83.79      6.01 o 
   2   7  10       33.29       36.89      3.47 o 
   3   7  10      110.88       95.43      6.65 o 
   4   7  10        4.97        5.18      3.06 o 
   5   7  10       52.63       58.04      7.42 o 
  -5   8  10       17.52       18.50     12.26 o 
  -4   8  10       50.91       56.05      8.15 o 
  -3   8  10       17.17       11.56      2.70 o 
  -2   8  10        1.43        3.09      1.85 o 
  -1   8  10       80.88       91.47      4.89 o 
   0   8  10      104.87      115.07      5.36 o 
   1   8  10        6.90       12.48      2.62 o 
   2   8  10       63.12       56.13      4.46 o 
   3   8  10       51.12       56.54      6.22 o 
   4   8  10        0.02        1.62      4.69 o 
  -5   9  10       14.78        9.61      6.21 o 
  -4   9  10       34.86       24.75      6.51 o 
  -3   9  10      247.52      256.35     14.01 o 
  -2   9  10        7.96        5.83      2.32 o 
  -1   9  10        4.15        2.58      1.69 o 
   0   9  10      194.23      190.65      8.78 o 
   1   9  10      253.43      258.40     10.53 o 
   2   9  10       81.19       85.44      8.66 o 
   3   9  10        9.37       20.06      4.11 o 
   4   9  10        6.15       16.24      6.25 o 
  -4  10  10       67.14       78.76     11.82 o 
  -3  10  10        0.12        2.16      4.08 o 
  -2  10  10       28.60       30.53      6.06 o 
  -1  10  10       44.81       58.16      4.87 o 
   0  10  10        2.57        3.21      2.18 o 
   1  10  10      123.94      108.92     11.02 o 
   2  10  10       43.13       40.89      5.73 o 
   3  10  10      173.61      205.64     12.77 o 
   4  10  10       34.82       30.65      4.81 o 
  -4  11  10       27.44       28.40      6.72 o 
  -3  11  10        0.82        1.83      4.01 o 
  -2  11  10        0.01        5.35      4.56 o 
  -1  11  10      120.73      123.29     11.60 o 
   0  11  10       16.92       15.80      3.97 o 
   1  11  10       88.78       86.21     11.84 o 
   2  11  10        6.25       11.87      6.79 o 
   3  11  10       20.48       14.23      4.74 o 
  -3  12  10        0.94       -2.13      5.43 o 
  -2  12  10        5.81       15.35      7.06 o 
  -1  12  10      291.65      290.88     20.93 o 
   0  12  10      141.09      121.33      9.03 o 
   1  12  10       67.19       70.45      7.29 o 
   2  12  10        5.04        4.23      4.31 o 
   3  12  10      177.49      158.59     14.06 o 
  -2  13  10       20.12       29.92      7.99 o 
  -1  13  10       13.35        7.49      6.09 o 
   0  13  10        7.31       11.60      4.31 o 
   1  13  10       25.22       16.45      4.89 o 
   2  13  10       69.38       65.80      6.60 o 
  -1  14  10        1.69        0.20      4.93 o 
   0  14  10       52.06       59.86     19.63 o 
  -6   1  11        6.04        7.17      9.13 o 
  -5   1  11       88.09       81.58      7.06 o 
  -4   1  11      656.06      631.92     25.39 o 
  -3   1  11        5.52        8.06      2.13 o 
  -2   1  11       86.79       80.46      4.04 o 
  -1   1  11        9.70        9.52      1.69 o 
   0   1  11       92.13      107.73      4.68 o 
   1   1  11       76.10       64.73      3.33 o 
   2   1  11      222.12      205.37      8.35 o 
   3   1  11      127.66      112.85      6.64 o 
   4   1  11      256.51      234.95     14.23 o 
   5   1  11       24.71       27.94      5.05 o 
  -6   2  11        1.33        5.60      4.10 o 
  -5   2  11       12.89        5.15      3.32 o 
  -4   2  11       88.89       73.08      4.83 o 
  -3   2  11       20.17       20.00      2.57 o 
  -2   2  11      227.55      235.01      7.76 o 
  -1   2  11      277.76      299.31      7.70 o 
   0   2  11      128.70      123.03      4.44 o 
   1   2  11       30.55       32.09      2.78 o 
   2   2  11      197.31      184.53      8.69 o 
   3   2  11      562.76      517.13     19.76 o 
   4   2  11       67.08       58.16      5.35 o 
   5   2  11      133.10      127.95      9.23 o 
  -6   3  11      180.51      183.71     16.75 o 
  -5   3  11      165.82      186.73     15.15 o 
  -4   3  11      339.65      329.14     16.08 o 
  -3   3  11       85.13       88.72      5.16 o 
  -2   3  11     1404.87     1512.99     35.02 o 
  -1   3  11       25.38       26.81      2.26 o 
   0   3  11      940.17      848.41     18.21 o 
   1   3  11      392.49      389.91     10.86 o 
   2   3  11      245.12      243.01      9.59 o 
   3   3  11        7.41        7.84      2.39 o 
   4   3  11       95.49      111.18      9.09 o 
   5   3  11        1.54        6.32      3.62 o 
  -5   4  11       11.11       17.73      5.52 o 
  -4   4  11       47.42       50.57      4.94 o 
  -3   4  11      450.37      452.37     16.12 o 
  -2   4  11      760.82      734.67     19.89 o 
  -1   4  11       77.34       87.97      4.20 o 
   0   4  11      939.11      965.10     25.04 o 
   1   4  11      326.85      318.71     10.21 o 
   2   4  11       63.74       63.72      4.33 o 
   3   4  11        2.31        4.76      2.53 o 
   4   4  11       45.46       36.18      4.50 o 
   5   4  11        9.78        1.35      5.75 o 
  -5   5  11       33.65       20.34      7.51 o 
  -4   5  11        5.56        5.29      2.76 o 
  -3   5  11        6.81       11.46      2.30 o 
  -2   5  11      608.10      611.58     17.94 o 
  -1   5  11      323.22      299.40     10.28 o 
   0   5  11       33.84       32.65      2.85 o 
   1   5  11       33.38       30.56      2.81 o 
   2   5  11      292.29      269.54     10.44 o 
   3   5  11      210.30      214.00      9.70 o 
   4   5  11       41.46       38.94      5.05 o 
   5   5  11        2.08        0.44      3.89 o 
  -5   6  11      232.15      242.27     22.63 o 
  -4   6  11        1.68        3.30      2.77 o 
  -3   6  11       63.47       59.44      4.22 o 
  -2   6  11     1019.38     1104.28     25.63 o 
  -1   6  11      194.59      186.35      6.81 o 
   0   6  11       75.97       72.68      4.92 o 
   1   6  11       80.12       74.21      4.64 o 
   2   6  11       59.13       60.93      3.99 o 
   3   6  11      255.67      273.83     10.40 o 
   4   6  11       51.82       47.08      5.01 o 
  -5   7  11       11.71       10.43     12.17 o 
  -4   7  11       66.41       76.16      7.15 o 
  -3   7  11       35.71       48.34      5.76 o 
  -2   7  11      572.75      586.65     18.47 o 
  -1   7  11      527.79      496.86     17.25 o 
   0   7  11      119.64      116.04      6.15 o 
   1   7  11        0.02        2.07      2.39 o 
   2   7  11       57.59       54.34      4.34 o 
   3   7  11      101.94      120.54      9.27 o 
   4   7  11      104.52       92.93     12.03 o 
  -5   8  11        1.80       -1.06      6.18 o 
  -4   8  11        5.03        8.16      5.95 o 
  -3   8  11       49.13       43.84      4.85 o 
  -2   8  11      233.29      240.33     11.01 o 
  -1   8  11       70.55       60.07      4.92 o 
   0   8  11      598.82      559.52     19.96 o 
   1   8  11       79.88       79.75      4.97 o 
   2   8  11        2.26        1.50      3.26 o 
   3   8  11       32.12       34.12      4.80 o 
   4   8  11       14.94       15.37      5.21 o 
  -4   9  11       35.07       27.72      5.40 o 
  -3   9  11        0.26        5.78      5.95 o 
  -2   9  11      154.34      158.06      9.41 o 
  -1   9  11      167.19      155.97      7.94 o 
   0   9  11       22.02       19.55      3.26 o 
   1   9  11      137.48      118.85      8.43 o 
   2   9  11       24.98       16.31      4.93 o 
   3   9  11       29.32       19.96      4.26 o 
   4   9  11        7.15       19.02      7.04 o 
  -4  10  11      129.57      152.63     16.06 o 
  -3  10  11        7.73        4.20      4.45 o 
  -2  10  11       14.73        7.56      3.47 o 
  -1  10  11      294.60      280.08     12.61 o 
   0  10  11       12.07       12.17      3.20 o 
   1  10  11       24.14       14.00      6.15 o 
   2  10  11        5.16        5.02      3.74 o 
   3  10  11      408.97      437.46     21.98 o 
  -3  11  11       21.62       34.60      7.08 o 
  -2  11  11        0.25        0.56      4.84 o 
  -1  11  11        8.13        1.98      3.37 o 
   0  11  11      165.86      168.30     10.85 o 
   1  11  11       28.02       38.23      7.20 o 
   2  11  11        1.59       13.93      5.03 o 
   3  11  11      333.91      333.63     28.11 o 
  -3  12  11        1.16       10.69      4.50 o 
  -2  12  11       46.20       49.11      8.48 o 
  -1  12  11       21.28       27.26      4.86 o 
   0  12  11      115.57      116.71     11.01 o 
   1  12  11       47.90       50.15      9.49 o 
   2  12  11        8.59        0.83      4.20 o 
  -2  13  11       44.31       47.91      7.09 o 
  -1  13  11        0.43       -4.87      4.57 o 
   0  13  11        4.02       13.14      5.92 o 
   1  13  11        4.00        4.81      3.93 o 
  -5   0  12        6.98       11.06      5.00 o 
  -4   0  12        0.51        0.71      3.24 o 
  -3   0  12        0.61        7.97      3.83 o 
  -2   0  12        7.89        8.55      7.13 o 
  -1   0  12      121.46      114.31      6.74 o 
   0   0  12      997.65     1004.71     31.22 o 
   1   0  12        3.20        2.95      3.24 o 
   2   0  12      284.76      275.34     18.04 o 
   3   0  12     1185.12     1320.12     78.92 o 
   4   0  12      609.58      605.47     45.40 o 
   5   0  12       28.13       38.81      6.97 o 
  -5   1  12       58.42       56.12      5.21 o 
  -4   1  12        0.00        4.39      3.12 o 
  -3   1  12       66.95       49.48      4.80 o 
  -2   1  12        2.41        0.99      3.05 o 
  -1   1  12       29.74       31.51      3.20 o 
   0   1  12      213.96      235.01      8.82 o 
   1   1  12       56.42       56.49      3.79 o 
   2   1  12      133.77      127.18      6.40 o 
   3   1  12       14.59       16.48      3.73 o 
   4   1  12       88.05       79.12      7.51 o 
   5   1  12       16.41       14.63      5.80 o 
  -5   2  12        0.28        1.40      2.94 o 
  -4   2  12       76.17       80.89      6.01 o 
  -3   2  12        5.99        3.90      2.57 o 
  -2   2  12       10.22       18.64      3.14 o 
  -1   2  12       17.88       16.57      2.65 o 
   0   2  12       38.38       39.76      3.02 o 
   1   2  12        1.80        0.72      1.79 o 
   2   2  12      689.33      646.51     19.94 o 
   3   2  12       28.79       25.49      7.23 o 
   4   2  12       53.31       50.50      5.76 o 
   5   2  12        5.93        7.06      4.15 o 
  -5   3  12      174.12      178.83     23.28 o 
  -4   3  12      168.91      203.04     13.24 o 
  -3   3  12      498.72      457.52     19.34 o 
  -2   3  12        4.99        1.49      3.82 o 
  -1   3  12        3.66        6.63      2.27 o 
   0   3  12       28.87       31.34      3.15 o 
   1   3  12       25.79       36.21      3.80 o 
   2   3  12      192.36      180.83      8.98 o 
   3   3  12      108.35      120.77      7.29 o 
   4   3  12       13.81       10.84      4.38 o 
   5   3  12      119.00      113.78     12.22 o 
  -5   4  12        1.50        2.87      4.71 o 
  -4   4  12       43.23       30.44      4.45 o 
  -3   4  12      192.68      217.37     11.27 o 
  -2   4  12     1245.85     1286.05     36.20 o 
  -1   4  12        0.05       10.37      2.76 o 
   0   4  12      105.26      107.80      7.24 o 
   1   4  12      135.63      130.26      6.59 o 
   2   4  12      132.28      128.40      6.31 o 
   3   4  12       35.28       43.75      4.07 o 
   4   4  12      107.56      121.10      7.73 o 
  -5   5  12        0.56       -2.99      4.48 o 
  -4   5  12       22.56       21.19      3.73 o 
  -3   5  12       32.46       48.32      5.77 o 
  -2   5  12      291.67      280.55     10.61 o 
  -1   5  12       62.26       73.41      6.19 o 
   0   5  12       58.33       61.32      4.49 o 
   1   5  12      138.93      124.90      6.83 o 
   2   5  12      309.10      290.42     11.68 o 
   3   5  12       19.76       18.10      3.78 o 
   4   5  12       16.86       17.30      3.92 o 
  -5   6  12       60.16       77.42     11.71 o 
  -4   6  12       61.78       81.00      6.94 o 
  -3   6  12        7.72       15.37      4.89 o 
  -2   6  12      207.61      209.90      9.40 o 
  -1   6  12      182.21      204.63      9.09 o 
   0   6  12       42.06       60.17      5.62 o 
   1   6  12        9.26        6.48      2.56 o 
   2   6  12       28.63       27.32      3.00 o 
   3   6  12       75.25       77.41      7.47 o 
   4   6  12       42.25       49.58      5.56 o 
  -5   7  12       22.55       22.89      7.16 o 
  -4   7  12        0.04        4.98      4.50 o 
  -3   7  12       19.69       25.37      6.06 o 
  -2   7  12      324.76      354.34     15.13 o 
  -1   7  12      130.87      124.09      7.04 o 
   0   7  12       22.60       18.03      3.14 o 
   1   7  12        0.15        1.98      2.65 o 
   2   7  12      168.11      160.17      9.73 o 
   3   7  12       15.45       16.11      4.65 o 
   4   7  12        0.02       -0.03      2.78 o 
  -4   8  12       42.73       47.35      7.00 o 
  -3   8  12      151.70      153.05     11.57 o 
  -2   8  12       28.40       23.45      4.13 o 
  -1   8  12       32.40       29.63      3.53 o 
   0   8  12        3.22        4.21      3.09 o 
   1   8  12        0.06       -2.97      2.88 o 
   2   8  12       30.42       28.77      4.66 o 
   3   8  12       31.24       55.23      8.58 o 
   4   8  12        0.00        4.12      3.94 o 
  -4   9  12       70.11       60.78      8.61 o 
  -3   9  12      301.80      315.03     18.22 o 
  -2   9  12      231.39      239.22     10.98 o 
  -1   9  12       88.08       86.61      8.46 o 
   0   9  12       12.57       11.84      3.57 o 
   1   9  12       35.12       30.07      5.18 o 
   2   9  12       92.75      109.72     14.91 o 
   3   9  12      160.67      166.74     11.37 o 
  -3  10  12       29.26       28.34      5.87 o 
  -2  10  12        3.31        0.96      3.87 o 
  -1  10  12        7.25        5.25      2.91 o 
   0  10  12        5.51        3.24      3.20 o 
   1  10  12        0.78        1.07      3.21 o 
   2  10  12      141.93      158.45     14.22 o 
   3  10  12       41.20       39.78      7.40 o 
  -3  11  12        3.82        5.93      4.89 o 
  -2  11  12        0.61        3.14      4.35 o 
  -1  11  12       29.34       32.34      5.63 o 
   0  11  12       18.94        5.80      5.14 o 
   1  11  12        5.83        2.51      4.28 o 
   2  11  12        4.30       12.27      4.28 o 
  -2  12  12       24.70       30.82      6.03 o 
  -1  12  12       25.99        8.53      4.81 o 
   0  12  12       71.42      101.91      8.40 o 
   1  12  12       36.67       39.41      9.11 o 
  -5   1  13       71.24       66.09      6.31 o 
  -4   1  13       18.12       18.35      4.78 o 
  -3   1  13      348.58      327.77     18.23 o 
  -2   1  13       64.43       61.92      5.35 o 
  -1   1  13      104.18       91.05      6.76 o 
   0   1  13       39.53       39.69      4.64 o 
   1   1  13        0.04        1.94      2.59 o 
   2   1  13       68.43       67.04      6.33 o 
   3   1  13       58.56       66.35      6.61 o 
   4   1  13      387.39      381.74     21.67 o 
  -5   2  13        3.40        7.90      4.74 o 
  -4   2  13       57.01       58.78      6.13 o 
  -3   2  13       15.54        7.41      3.20 o 
  -2   2  13       98.42      112.02      7.06 o 
  -1   2  13       16.39       32.32      4.46 o 
   0   2  13        1.99        4.21      2.98 o 
   1   2  13      182.20      174.68      9.37 o 
   2   2  13      174.50      148.21     12.44 o 
   3   2  13        2.32        5.20      4.09 o 
   4   2  13      151.11      138.23     10.65 o 
  -5   3  13       74.58       78.27     10.39 o 
  -4   3  13        0.04        3.77      4.29 o 
  -3   3  13       81.52       67.03      4.94 o 
  -2   3  13      200.35      209.50      9.41 o 
  -1   3  13       15.31       21.68      4.28 o 
   0   3  13       11.35       13.70      3.90 o 
   1   3  13      238.69      223.07     11.78 o 
   2   3  13       29.97       34.29      4.83 o 
   3   3  13      372.60      395.60     19.01 o 
   4   3  13        8.61        4.49      3.40 o 
  -5   4  13       53.18       73.03     12.33 o 
  -4   4  13        0.47        0.60      3.59 o 
  -3   4  13      177.30      170.44     14.64 o 
  -2   4  13      228.27      218.12      9.07 o 
  -1   4  13      158.71      170.09      9.48 o 
   0   4  13        9.08        6.57      3.82 o 
   1   4  13      138.42      131.13      8.14 o 
   2   4  13      390.23      397.68     17.93 o 
   3   4  13        1.92        2.71      5.80 o 
   4   4  13       25.76       26.44      5.40 o 
  -5   5  13      127.09      122.48     13.25 o 
  -4   5  13       28.30       36.62      6.68 o 
  -3   5  13      346.56      382.64     17.44 o 
  -2   5  13       97.99       91.47      6.35 o 
  -1   5  13      418.26      412.29     14.82 o 
   0   5  13      229.52      221.84     10.44 o 
   1   5  13       45.43       40.28      4.11 o 
   2   5  13        0.54        1.66      2.40 o 
   3   5  13       93.99       86.86      7.61 o 
   4   5  13       24.58       30.77      4.88 o 
  -4   6  13       73.64       73.00      8.30 o 
  -3   6  13      162.44      153.35      8.83 o 
  -2   6  13      815.10      837.72     27.81 o 
  -1   6  13      265.05      277.40     11.91 o 
   0   6  13      203.77      213.59     13.76 o 
   1   6  13       40.31       40.31      5.26 o 
   2   6  13      430.07      426.32     21.30 o 
   3   6  13        0.82        3.81      3.11 o 
   4   6  13        4.62        7.59      4.25 o 
  -4   7  13       13.34       26.80      8.99 o 
  -3   7  13       42.83       39.52      4.82 o 
  -2   7  13      168.88      187.86     10.17 o 
  -1   7  13      451.73      442.43     18.23 o 
   0   7  13      100.13      101.90     10.06 o 
   1   7  13        6.08        4.74      3.74 o 
   2   7  13       40.02       37.29      8.12 o 
   3   7  13       22.20       28.31      5.60 o 
  -4   8  13        0.08        5.27      4.10 o 
  -3   8  13       60.62       50.64      8.06 o 
  -2   8  13        4.72        8.49      4.44 o 
  -1   8  13      103.13       89.56      7.19 o 
   0   8  13        2.53        8.86      4.48 o 
   1   8  13       48.33       47.33      5.90 o 
   2   8  13       27.38       27.22      6.41 o 
   3   8  13        2.35       -2.72      3.42 o 
  -3   9  13       35.85       33.51      6.53 o 
  -2   9  13        4.67        7.20      3.28 o 
  -1   9  13        2.19        4.92      2.99 o 
   0   9  13       72.51       68.70      7.51 o 
   1   9  13       14.10       13.17      5.40 o 
   2   9  13       59.47       55.22      6.83 o 
   3   9  13      135.92      181.43     14.11 o 
  -3  10  13      179.68      213.83     19.00 o 
  -2  10  13       17.08       21.61      5.58 o 
  -1  10  13        0.83       -2.93      3.26 o 
   0  10  13       33.36       37.50      5.39 o 
   1  10  13       24.10       14.27      4.34 o 
   2  10  13       12.20       11.47      4.30 o 
  -2  11  13        3.17        6.74      6.36 o 
  -1  11  13       18.34       21.68      6.26 o 
   0  11  13       38.08       25.58      5.21 o 
   1  11  13       28.09       30.69      8.67 o 
  -1  12  13        0.01        2.13      4.36 o 
   0  12  13        8.80        8.02      4.06 o 
  -5   0  14       49.15       52.09      7.91 o 
  -4   0  14       90.03       82.87     15.18 o 
  -3   0  14      520.36      586.17     49.90 o 
  -2   0  14        6.31       10.29      5.48 o 
  -1   0  14      226.43      170.49     17.09 o 
   0   0  14      271.58      268.03     26.46 o 
   1   0  14      768.33      797.35     52.57 o 
   2   0  14        3.15       -0.64     10.67 o 
   3   0  14        0.00        4.03      4.95 o 
   4   0  14      377.45      361.82     31.80 o 
  -5   1  14       28.15       26.62      7.88 o 
  -4   1  14       93.18       94.65     12.78 o 
  -3   1  14      118.79       95.23     11.06 o 
  -2   1  14      106.82       81.06      9.06 o 
  -1   1  14        0.63        3.04      3.18 o 
   0   1  14      330.89      313.57     15.22 o 
   1   1  14      112.48      106.30      7.73 o 
   2   1  14       12.09       18.24      5.11 o 
   3   1  14       46.04       41.26      5.02 o 
   4   1  14      151.85      132.03      9.23 o 
  -5   2  14        8.13        0.99      7.92 o 
  -4   2  14      203.61      228.39     12.42 o 
  -3   2  14       49.02       25.55      4.53 o 
  -2   2  14        5.47       -2.48      3.22 o 
  -1   2  14        9.02        7.26      3.93 o 
   0   2  14       76.56       84.32      7.36 o 
   1   2  14       12.58        8.77      3.37 o 
   2   2  14       12.86       15.08      3.83 o 
   3   2  14       28.87       29.49      4.81 o 
   4   2  14       35.85       29.21      5.15 o 
  -5   3  14       12.48       25.85      7.04 o 
  -4   3  14        1.40        0.93      3.89 o 
  -3   3  14       72.97       71.87     10.16 o 
  -2   3  14      332.90      294.14     13.62 o 
  -1   3  14        0.00        0.37      3.35 o 
   0   3  14       38.88       41.17      4.51 o 
   1   3  14        6.14        3.64      3.30 o 
   2   3  14      106.60       78.71      7.24 o 
   3   3  14       53.36       57.83      6.79 o 
   4   3  14       54.54       49.96      6.33 o 
  -4   4  14       68.86       71.08      7.67 o 
  -3   4  14      189.91      174.85     11.35 o 
  -2   4  14       69.26       59.57      5.25 o 
  -1   4  14      235.14      263.27     20.10 o 
   0   4  14        7.28       12.71      3.92 o 
   1   4  14      166.75      167.27     19.03 o 
   2   4  14       48.66       50.64      5.37 o 
   3   4  14       60.92       53.53     11.82 o 
   4   4  14        1.06        1.66      3.89 o 
  -4   5  14       20.06       20.06      6.12 o 
  -3   5  14       68.63       78.72      7.74 o 
  -2   5  14       58.27       76.64      9.05 o 
  -1   5  14      915.75      988.62     47.28 o 
   0   5  14       27.09       27.70      4.46 o 
   1   5  14       24.95       30.04      4.87 o 
   2   5  14        7.36        2.81      4.00 o 
   3   5  14       75.07       67.92      6.54 o 
  -4   6  14       57.73       69.11      8.37 o 
  -3   6  14       10.28       11.11      4.26 o 
  -2   6  14        0.17        0.22      3.33 o 
  -1   6  14      103.68       93.32     10.82 o 
   0   6  14      252.61      270.15     15.86 o 
   1   6  14        8.28       11.89      3.91 o 
   2   6  14        0.09        4.47      3.44 o 
   3   6  14       17.70        7.52      4.25 o 
  -4   7  14        1.78       -4.48      4.20 o 
  -3   7  14        9.27        2.76      6.55 o 
  -2   7  14        5.40        3.76      3.11 o 
  -1   7  14     1089.53     1149.97     46.38 o 
   0   7  14      128.43      138.00     23.37 o 
   1   7  14        2.52       -0.95      3.68 o 
   2   7  14       49.79       68.52      6.76 o 
   3   7  14       20.87       16.96     10.40 o 
  -3   8  14      372.02      415.76     27.38 o 
  -2   8  14       11.34        6.56      3.64 o 
  -1   8  14        2.24        2.34      3.85 o 
   0   8  14      149.52      162.74     12.94 o 
   1   8  14      177.51      199.20     12.92 o 
   2   8  14        2.68        8.03      8.93 o 
   3   8  14        1.49        6.86      5.93 o 
  -3   9  14       41.23       43.03      7.69 o 
  -2   9  14      237.56      267.62     17.22 o 
  -1   9  14      177.05      207.92     12.23 o 
   0   9  14       46.75       62.20      8.54 o 
   1   9  14       21.27       24.23      6.29 o 
   2   9  14       37.58       45.68      6.14 o 
  -2  10  14        7.72       10.01      6.32 o 
  -1  10  14        0.00       -0.11      3.54 o 
   0  10  14       10.54        6.14      3.35 o 
   1  10  14        3.80        6.23      4.44 o 
  -1  11  14       80.12       74.67     13.30 o 
   0  11  14        1.71        5.73      4.72 o 
  -4   1  15       12.98       10.36      5.49 o 
  -3   1  15       42.37       21.62      5.98 o 
  -2   1  15       63.32       63.44      6.93 o 
  -1   1  15      118.24       96.20      8.79 o 
   0   1  15        0.01        1.18      3.04 o 
   1   1  15       20.43       19.36      4.29 o 
   2   1  15        0.25        0.31      3.81 o 
   3   1  15       17.28       17.82      4.47 o 
  -4   2  15       46.46       55.90      7.54 o 
  -3   2  15        9.12        3.12      4.14 o 
  -2   2  15        2.39       11.57      4.76 o 
  -1   2  15       16.05       24.82      4.77 o 
   0   2  15        7.61       21.84      3.99 o 
   1   2  15       58.52       47.59      8.25 o 
   2   2  15      164.96      153.76     12.81 o 
   3   2  15      152.97      163.96     11.66 o 
  -4   3  15       31.53       39.69      5.22 o 
  -3   3  15       30.51       42.26      5.73 o 
  -2   3  15       27.33       32.41      5.99 o 
  -1   3  15        0.07        0.11      3.13 o 
   0   3  15       37.85       40.84      5.52 o 
   1   3  15       83.62       84.97      7.58 o 
   2   3  15      118.83      121.53     11.52 o 
   3   3  15       87.70       82.35      8.54 o 
  -4   4  15       77.32      100.70     11.21 o 
  -3   4  15        9.24       14.62      3.85 o 
  -2   4  15       83.24       75.10      8.15 o 
  -1   4  15      180.18      194.52     11.67 o 
   0   4  15       21.83       19.78      5.38 o 
   1   4  15      166.60      187.87     10.17 o 
   2   4  15       26.82       34.64      6.94 o 
   3   4  15      143.46      157.07     11.65 o 
  -4   5  15       81.19       95.17     10.80 o 
  -3   5  15       47.83       49.43      6.32 o 
  -2   5  15      187.51      193.60     10.01 o 
  -1   5  15       98.14      110.10     15.33 o 
   0   5  15      520.00      534.17     20.31 o 
   1   5  15      113.21      135.39      9.70 o 
   2   5  15      140.30      151.81     14.84 o 
   3   5  15       35.82       51.92      6.17 o 
  -3   6  15        8.50       10.17      5.16 o 
  -2   6  15       89.63       85.28      7.25 o 
  -1   6  15       87.72       97.58      8.76 o 
   0   6  15       18.53       19.47      4.98 o 
   1   6  15        0.77        8.93      4.21 o 
   2   6  15      133.21      132.61     11.76 o 
   3   6  15      118.86      118.70      9.86 o 
  -3   7  15       70.22       79.30      9.08 o 
  -2   7  15       26.43       18.09      4.92 o 
  -1   7  15      402.88      414.17     26.44 o 
   0   7  15      712.52      747.07     47.47 o 
   1   7  15        8.67       16.36      6.06 o 
   2   7  15       96.09      109.28     15.22 o 
  -3   8  15        0.86       12.38      7.49 o 
  -2   8  15       43.15       60.32      6.61 o 
  -1   8  15       20.39       22.68      5.93 o 
   0   8  15        1.04        2.19      4.36 o 
   1   8  15       61.64       54.00      7.52 o 
   2   8  15       49.88       60.88      7.47 o 
  -2   9  15        1.34        4.50      4.99 o 
  -1   9  15       26.07       28.87      5.08 o 
   0   9  15       12.00       13.86      7.80 o 
   1   9  15       52.87       72.55      8.48 o 
  -1  10  15       27.87       37.97      6.93 o 
   0  10  15       86.92       76.96      8.84 o 
  -4   0  16        2.90       10.36      7.94 o 
  -3   0  16       89.53       95.66     15.53 o 
  -2   0  16        0.18        5.54      5.39 o 
  -1   0  16      201.32      211.19     16.77 o 
   0   0  16      147.46      169.73     26.25 o 
   1   0  16       15.19        8.50      5.29 o 
   2   0  16       95.32       76.72     11.05 o 
   3   0  16       19.93       22.40      7.53 o 
  -4   1  16      284.30      303.63     27.91 o 
  -3   1  16      122.58      117.10     10.14 o 
  -2   1  16        0.31        4.80      3.77 o 
  -1   1  16      402.12      400.55     24.11 o 
   0   1  16       17.60       11.74      3.83 o 
   1   1  16       24.10       20.34      4.88 o 
   2   1  16      226.47      224.37     14.31 o 
   3   1  16       13.06       11.65      4.85 o 
  -4   2  16       87.73       96.26     11.09 o 
  -3   2  16      212.19      250.23     17.58 o 
  -2   2  16        6.05        5.19      4.56 o 
  -1   2  16      210.84      168.70     12.30 o 
   0   2  16        3.64        3.58      3.90 o 
   1   2  16       85.22      105.76      8.33 o 
   2   2  16       11.80       11.20      4.26 o 
   3   2  16      102.92      103.03      8.45 o 
  -4   3  16       17.04       10.43      8.11 o 
  -3   3  16      158.20      137.06     17.52 o 
  -2   3  16       10.77       10.12      5.92 o 
  -1   3  16       63.60       68.27      6.68 o 
   0   3  16       24.29       31.39      8.46 o 
   1   3  16       31.57       24.99      5.45 o 
   2   3  16       30.46       37.66      7.09 o 
   3   3  16        2.28        4.11      4.51 o 
  -3   4  16       34.60       36.79      5.84 o 
  -2   4  16       78.01       69.84      8.08 o 
  -1   4  16      532.10      639.90     32.98 o 
   0   4  16      107.52      111.62      8.83 o 
   1   4  16      201.99      247.46     17.22 o 
   2   4  16      102.82      109.73     10.43 o 
  -3   5  16        0.01        0.00      4.65 o 
  -2   5  16       35.10       36.40      5.94 o 
  -1   5  16      429.84      483.86     35.13 o 
   0   5  16       82.98       76.95     11.87 o 
   1   5  16        3.50        4.48      3.89 o 
   2   5  16      185.44      201.89     15.35 o 
  -3   6  16       22.04       32.35      8.05 o 
  -2   6  16       23.10       31.97      6.15 o 
  -1   6  16       26.13       32.40      7.99 o 
   0   6  16       20.88       26.92      5.95 o 
   1   6  16      144.40      144.88     14.32 o 
   2   6  16        3.69        5.87      4.23 o 
  -2   7  16        2.92        3.61      3.61 o 
  -1   7  16       33.37       34.39      6.36 o 
   0   7  16      355.13      358.58     24.91 o 
   1   7  16        3.71       -2.45      6.75 o 
  -2   8  16      319.63      376.73     25.64 o 
  -1   8  16      134.49      166.89     12.40 o 
   0   8  16        1.18       -0.72      6.17 o 
   1   8  16       11.71        5.80      4.88 o 
  -3   1  17       63.42       60.91     14.77 o 
  -2   1  17      315.37      303.61     18.32 o 
  -1   1  17       60.25       50.29      5.61 o 
   0   1  17        7.71       15.88      4.87 o 
   1   1  17       20.25       24.56      4.94 o 
   2   1  17        0.46       -0.20      3.54 o 
  -3   2  17       31.77       44.60      8.08 o 
  -2   2  17       65.18       57.06      7.30 o 
  -1   2  17       20.78       15.66      5.23 o 
   0   2  17        3.04       11.56      4.82 o 
   1   2  17        5.22        3.43      4.33 o 
   2   2  17       89.97       68.98      8.17 o 
  -3   3  17       73.51       52.73     10.78 o 
  -2   3  17       29.62       40.56      9.89 o 
  -1   3  17        0.03        2.63      4.53 o 
   0   3  17       51.86       53.10      6.78 o 
   1   3  17      287.03      288.56     16.33 o 
   2   3  17      118.53      129.22      9.84 o 
  -3   4  17       43.51       44.23     14.69 o 
  -2   4  17       67.40       75.34     10.25 o 
  -1   4  17      135.76      140.71     13.03 o 
   0   4  17      134.41      154.31     20.98 o 
   1   4  17       65.78       87.84      9.34 o 
   2   4  17       16.21       10.40      4.44 o 
  -2   5  17        1.02        3.53      5.93 o 
  -1   5  17      122.69      107.12     18.14 o 
   0   5  17        0.20        4.91      5.40 o 
   1   5  17       47.69       57.96      6.86 o 
  -2   6  17       53.96       66.10      8.47 o 
  -1   6  17      140.79      142.33     12.55 o 
   0   6  17      113.14      109.52     10.88 o 
   1   6  17        0.26        0.48      5.16 o 
  -1   7  17        4.58       10.69      7.08 o 
   0   7  17      164.42      158.21     17.37 o 
  -2   0  18       43.07       31.40      7.90 o 
  -1   0  18       96.11      101.06     12.42 o 
   0   0  18       43.66       36.59     10.07 o 
   1   0  18       56.20       58.32      9.46 o 
  -2   1  18       77.29       71.48      7.35 o 
  -1   1  18        5.67        2.45      4.79 o 
   0   1  18       64.13       46.10      7.47 o 
   1   1  18       71.53       85.10      8.60 o 
  -2   2  18      113.80      147.66     10.67 o 
  -1   2  18        8.03       14.80      6.15 o 
   0   2  18        3.51        2.30      5.02 o 
   1   2  18        0.94        1.65      4.04 o 
  -2   3  18       16.02       17.89      6.91 o 
  -1   3  18       70.09       53.49      7.19 o 
   0   3  18       49.56       58.40      8.19 o 
   1   3  18        0.19       -3.34      4.41 o 
  -1   4  18       24.80       24.65      7.03 o 
   0   4  18      215.47      219.47     14.13 o 
                                                 
